# Supplementary material for: 2-Bromo-3-phenyl-1-(3-phenyl­sydnon-4-yl)prop-2-en-1-one
Source: Acta Crystallogr Sect E Struct Rep Online. 2010 Apr 30;66(Pt 5):o1225–6. doi: 10.1107/S1600536810015205 (PMC2979081; doi:10.1107/S1600536810015205)
Supplement: Supplementary file 2 [file e-66-o1225-Isup2.hkl]

# 
# h,k,l, Fc-squared, Fo-squared, sigma(Fo-squared) and status flag 
# 
data_I
_shelx_title ' bk29_0m in P2(1)/c (RT)' 
_shelx_refln_list_code          4 
_shelx_F_calc_maximum      185.03 
_exptl_crystal_F_000       744.00 
_reflns_d_resolution_high  0.6973 
 
loop_ 
 _symmetry_equiv_pos_as_xyz 
 'x, y, z' 
 '-x, y+1/2, -z+1/2' 
 '-x, -y, -z' 
 'x, -y-1/2, z-1/2' 
 
_cell_length_a    15.0512 
_cell_length_b     5.9887 
_cell_length_c    22.3940 
_cell_angle_alpha  90.000 
_cell_angle_beta  129.444 
_cell_angle_gamma  90.000 
 
_shelx_F_squared_multiplier     1.000 
 
loop_ 
 _refln_index_h 
 _refln_index_k 
 _refln_index_l 
 _refln_F_squared_calc 
 _refln_F_squared_meas 
 _refln_F_squared_sigma 
 _refln_observed_status 
   1   0   0       75.57       42.98      2.13 o 
   2   0   0     8838.01     8198.31    100.07 o 
   3   0   0      227.39      269.05      4.88 o 
   4   0   0    10852.33    11000.70    115.34 o 
   5   0   0    17436.20    16946.67    179.10 o 
   6   0   0     1420.54     1431.53     17.56 o 
   7   0   0     1172.01     1153.06     15.91 o 
   8   0   0       14.17       17.67      3.20 o 
   9   0   0     1596.80     1601.56     20.78 o 
  10   0   0     4856.81     4835.91     67.87 o 
  11   0   0      183.56      210.15      9.78 o 
  12   0   0       79.10       58.46      5.90 o 
  13   0   0      109.02      115.77     11.05 o 
  14   0   0      113.12       92.75     15.44 o 
  15   0   0      214.19      201.17     20.19 o 
  16   0   0        2.42        0.79     14.13 o 
   1   1   0     7466.42     7508.95    111.13 o 
   2   1   0     8320.25     7992.68     68.52 o 
   3   1   0     3797.51     3581.63     34.55 o 
   4   1   0    10293.09    10238.42     87.98 o 
   5   1   0      409.45      451.40      5.77 o 
   6   1   0       72.01       48.66      2.74 o 
   7   1   0     2484.07     2485.10     20.40 o 
   8   1   0     1415.72     1340.66     12.48 o 
   9   1   0      629.20      626.84      9.46 o 
  10   1   0       45.23       46.57      3.34 o 
  11   1   0     1030.84     1044.88     11.47 o 
  12   1   0       81.85       95.31      5.48 o 
  13   1   0      376.20      383.40      9.77 o 
  14   1   0      183.46      195.82      9.39 o 
  15   1   0        4.77       14.22      7.24 o 
  16   1   0        9.16       14.45     11.81 o 
   0   2   0    33182.51    25320.59    443.76 o 
   1   2   0      323.29      380.29      4.19 o 
   2   2   0     2857.44     2885.82     25.96 o 
   3   2   0      315.21      289.41      4.36 o 
   4   2   0     1800.60     1787.83     18.87 o 
   5   2   0     8932.37     9003.98     78.09 o 
   6   2   0      868.43      815.11      8.40 o 
   7   2   0        3.80        5.96      1.94 o 
   8   2   0      514.05      542.01     15.66 o 
   9   2   0      569.52      567.55     11.43 o 
  10   2   0     2685.10     2630.71     26.76 o 
  11   2   0       50.11       61.75      5.90 o 
  12   2   0      229.23      215.91      7.16 o 
  13   2   0        4.68        6.76      5.41 o 
  14   2   0       16.25       16.36      6.10 o 
  15   2   0      280.05      319.41     18.98 o 
  16   2   0        3.01        5.24      9.36 o 
   1   3   0     3333.00     3401.61     26.48 o 
   2   3   0      579.93      522.33      5.97 o 
   3   3   0     1150.96     1142.83     12.09 o 
   4   3   0     1315.68     1251.29     13.31 o 
   5   3   0      379.99      401.23      7.30 o 
   6   3   0      248.87      213.88      6.03 o 
   7   3   0      919.46      940.71     12.99 o 
   8   3   0      142.76      149.53      5.85 o 
   9   3   0       67.20       69.87      5.08 o 
  10   3   0      158.62      174.68      6.97 o 
  11   3   0      500.98      459.27      9.70 o 
  12   3   0        2.53        2.13      5.74 o 
  13   3   0       26.81       34.31      9.00 o 
  14   3   0       59.94       48.76      7.34 o 
  15   3   0       42.93       38.51      8.69 o 
   0   4   0     5105.91     5063.33     63.84 o 
   1   4   0      593.18      560.52      6.49 o 
   2   4   0     1746.25     1819.52     16.66 o 
   3   4   0       83.86       76.04      3.82 o 
   4   4   0       15.78       11.18      2.77 o 
   5   4   0      440.02      455.64      8.28 o 
   6   4   0      284.65      320.73      9.22 o 
   7   4   0        9.39       25.77      4.31 o 
   8   4   0        2.81        4.14      4.19 o 
   9   4   0       47.24       39.08      5.12 o 
  10   4   0      349.20      350.84     12.43 o 
  11   4   0        2.36       -4.53      5.30 o 
  12   4   0       76.19      100.22      8.68 o 
  13   4   0        0.67       -6.57      6.61 o 
  14   4   0        1.78       -3.72      6.77 o 
   1   5   0       11.92       22.80      3.22 o 
   2   5   0        5.25       10.34      3.11 o 
   3   5   0       15.35       10.07      3.28 o 
   4   5   0      716.11      778.08     10.89 o 
   5   5   0      131.30      114.90      5.04 o 
   6   5   0        3.36        4.18      4.64 o 
   7   5   0       54.45       71.21      5.78 o 
   8   5   0       21.50       10.25      4.97 o 
   9   5   0        7.50        7.44      5.26 o 
  10   5   0        2.77        8.67      5.92 o 
  11   5   0       55.31       43.03      7.85 o 
  12   5   0       32.45       33.93      7.78 o 
  13   5   0        2.79        1.93      9.09 o 
   0   6   0     1046.29     1214.62     32.53 o 
   1   6   0      462.50      407.44      9.85 o 
   2   6   0       90.91       94.65      5.45 o 
   3   6   0        8.34        6.25      4.92 o 
   4   6   0        0.46       -2.00      4.22 o 
   5   6   0       19.99       42.54      6.36 o 
   6   6   0       10.03       -3.91      4.64 o 
   7   6   0        6.14        2.78      5.27 o 
   8   6   0        0.56        8.37      5.53 o 
   9   6   0       15.19        3.41      6.04 o 
  10   6   0       33.82       31.50      9.00 o 
  11   6   0       14.96        9.11      9.22 o 
   1   7   0       18.96       20.04      6.84 o 
   2   7   0        5.95        4.82      5.10 o 
   3   7   0        9.25        8.02      5.36 o 
   4   7   0        0.26        1.41      5.80 o 
   5   7   0        5.73       12.58      5.48 o 
   6   7   0       25.76       31.04      6.74 o 
   7   7   0        0.09       -0.90      6.70 o 
   8   7   0        0.33        0.20      6.91 o 
   9   7   0       17.95       32.64      9.45 o 
   0   8   0       69.98       59.94     11.34 o 
   1   8   0       86.12       82.03      8.79 o 
   2   8   0        4.18        5.63      6.35 o 
   3   8   0        5.61       16.31      6.26 o 
   4   8   0        0.25       -2.31      6.39 o 
   5   8   0        4.60       11.60      7.31 o 
   6   8   0        1.35        3.78     14.50 o 
 -16   1   1       16.68        4.62      7.08 o 
 -15   1   1        1.61        0.58      6.66 o 
 -14   1   1       14.41        8.83      6.60 o 
 -13   1   1       37.04       45.10      5.54 o 
 -12   1   1        0.36        1.08      3.95 o 
 -11   1   1      325.20      328.36      6.33 o 
 -10   1   1      707.80      705.33      9.48 o 
  -9   1   1      467.97      473.36      6.52 o 
  -8   1   1       95.25       97.93      3.06 o 
  -7   1   1        0.36       -1.05      1.72 o 
  -6   1   1      112.38      109.88      3.11 o 
  -5   1   1       12.65       10.89      1.62 o 
  -4   1   1     1072.07     1113.56     11.76 o 
  -3   1   1     6417.09     6530.14     68.83 o 
  -2   1   1        1.89       -0.88      0.90 o 
  -1   1   1       12.10        4.19      0.93 o 
   0   1   1     1117.09     1176.83     10.18 o 
   1   1   1     1122.91     1210.78     12.32 o 
   2   1   1      172.50      173.35      3.04 o 
   3   1   1      230.08      244.97      3.38 o 
   4   1   1      122.97      139.35      2.64 o 
   5   1   1      351.19      405.79      5.06 o 
   6   1   1      307.51      313.45      4.82 o 
   7   1   1       22.03       19.38      2.18 o 
   8   1   1       79.65       69.82      3.05 o 
   9   1   1       73.80       63.48      3.33 o 
  10   1   1       92.25      101.39      4.02 o 
  11   1   1       40.36       44.49      4.55 o 
  12   1   1       23.05       32.17      4.82 o 
  13   1   1        1.65       -4.38      4.71 o 
  14   1   1        1.83       14.72      7.95 o 
  15   1   1        1.96       12.46      8.45 o 
  16   1   1        8.83        8.65     10.67 o 
 -16   2   1        1.12        3.68      7.96 o 
 -15   2   1        1.18       10.19      7.28 o 
 -14   2   1       15.69       23.77      6.11 o 
 -13   2   1        1.06        6.74      5.31 o 
 -12   2   1       41.69       48.83      5.25 o 
 -11   2   1      278.71      285.70      7.33 o 
 -10   2   1       57.31       54.70      4.24 o 
  -9   2   1        1.41        0.17      3.28 o 
  -8   2   1       56.49       68.68      3.47 o 
  -7   2   1     1211.17     1318.65     12.59 o 
  -6   2   1        4.14        8.56      1.49 o 
  -5   2   1      571.44      625.61      7.30 o 
  -4   2   1      404.56      479.88      6.69 o 
  -3   2   1     1614.31     1649.48     15.66 o 
  -2   2   1       41.93       36.63      1.40 o 
  -1   2   1      253.01      264.24      3.28 o 
   0   2   1      145.71      158.91      2.38 o 
   1   2   1     1331.03     1382.84     13.19 o 
   2   2   1     6241.09     6507.40     56.69 o 
   3   2   1      467.15      452.20      8.73 o 
   4   2   1      619.08      653.30      8.87 o 
   5   2   1      354.03      391.20      5.59 o 
   6   2   1      217.28      210.15      4.59 o 
   7   2   1      588.95      593.06      8.15 o 
   8   2   1      193.10      213.55      6.50 o 
   9   2   1       84.70       86.02      4.67 o 
  10   2   1        0.21        5.24      4.08 o 
  11   2   1      138.09      130.01      5.92 o 
  12   2   1       37.58       46.97      5.41 o 
  13   2   1        0.86       -0.21      5.72 o 
  14   2   1        1.96        4.92      7.00 o 
  15   2   1        2.36       -5.83     11.16 o 
 -16   3   1        5.06       -3.96      8.14 o 
 -15   3   1       24.69       15.41      7.79 o 
 -14   3   1       34.44       42.34      6.70 o 
 -13   3   1       12.78       11.95      5.98 o 
 -12   3   1        1.49        4.61      6.50 o 
 -11   3   1       99.41      122.69      6.66 o 
 -10   3   1      328.88      327.23      8.51 o 
  -9   3   1      236.10      207.37      9.51 o 
  -8   3   1      276.55      261.49      6.98 o 
  -7   3   1       54.77       54.94      3.84 o 
  -6   3   1      591.75      604.16      9.24 o 
  -5   3   1      391.53      377.74     10.27 o 
  -4   3   1     1461.47     1342.52     13.99 o 
  -3   3   1        9.45       10.28      1.45 o 
  -2   3   1      309.93      295.11      4.93 o 
  -1   3   1     1263.46     1241.16     11.42 o 
   0   3   1     2499.34     2577.52     19.24 o 
   1   3   1     1755.46     1753.91     13.58 o 
   2   3   1      387.48      437.57      6.08 o 
   3   3   1       75.27       55.55      2.73 o 
   4   3   1      155.35      141.49      7.46 o 
   5   3   1      675.39      635.99     11.10 o 
   6   3   1      850.42      860.99     12.02 o 
   7   3   1       21.56       22.10      3.82 o 
   8   3   1       22.89       22.20      4.25 o 
   9   3   1       50.26       49.50      5.04 o 
  10   3   1      372.64      381.17     10.39 o 
  11   3   1       47.64       60.46      5.48 o 
  12   3   1        0.22       -5.77      5.81 o 
  13   3   1        8.66        1.82      6.03 o 
  14   3   1        3.40        9.09      7.59 o 
  15   3   1       20.70       27.42     13.32 o 
 -15   4   1        0.65        5.05      8.49 o 
 -14   4   1        1.80        3.51      6.95 o 
 -13   4   1       50.14       36.48      6.91 o 
 -12   4   1        9.39       12.80      6.71 o 
 -11   4   1       74.34       59.33      7.10 o 
 -10   4   1        6.70        3.49      4.78 o 
  -9   4   1      301.36      321.50      8.60 o 
  -8   4   1      315.14      309.04      8.12 o 
  -7   4   1      154.87      148.45      5.72 o 
  -6   4   1      227.97      189.08      5.95 o 
  -5   4   1        9.90       16.71      3.68 o 
  -4   4   1      316.82      303.90      7.08 o 
  -3   4   1      451.40      417.94     12.60 o 
  -2   4   1      543.84      490.69      6.41 o 
  -1   4   1      986.99      976.11      9.39 o 
   0   4   1       26.86       28.65      2.11 o 
   1   4   1      977.31      996.75      9.61 o 
   2   4   1      150.55      117.87      3.93 o 
   3   4   1      732.54      700.41      9.35 o 
   4   4   1       66.05       72.70      4.20 o 
   5   4   1       27.41       19.59      3.62 o 
   6   4   1        2.56        4.28      3.68 o 
   7   4   1       74.66       69.93      5.10 o 
   8   4   1        8.09        7.57      4.24 o 
   9   4   1        0.81       -1.45      4.79 o 
  10   4   1       11.58        4.26      5.33 o 
  11   4   1       75.70       65.29      8.78 o 
  12   4   1       82.29       81.24      7.45 o 
  13   4   1       20.49       28.50      7.86 o 
  14   4   1        8.10        7.57     10.16 o 
 -13   5   1        1.62       -9.02     10.27 o 
 -12   5   1        2.48       13.59      7.32 o 
 -11   5   1       37.96       32.96      7.46 o 
 -10   5   1      110.88      104.76      6.97 o 
  -9   5   1      155.28      151.04      7.81 o 
  -8   5   1      171.82      140.41      8.83 o 
  -7   5   1        0.37       -0.32      4.49 o 
  -6   5   1       80.53       88.89      4.82 o 
  -5   5   1      189.32      185.46      5.85 o 
  -4   5   1      996.26      940.22     14.14 o 
  -3   5   1       16.93       15.99      3.33 o 
  -2   5   1      208.66      210.40      5.56 o 
  -1   5   1       19.41       18.93      2.47 o 
   0   5   1     1212.95     1213.10     12.60 o 
   1   5   1      850.10      839.53     11.91 o 
   2   5   1       29.28       39.09      4.04 o 
   3   5   1       25.85       22.53      3.50 o 
   4   5   1      269.75      240.41      7.40 o 
   5   5   1      465.80      445.84      9.42 o 
   6   5   1      310.56      317.43      8.71 o 
   7   5   1        8.25        7.52      4.74 o 
   8   5   1       45.01       33.69      5.54 o 
   9   5   1       22.33       21.05      6.80 o 
  10   5   1       95.82       84.18      7.19 o 
  11   5   1       36.24       44.11      9.20 o 
  12   5   1        1.28       -5.30      8.75 o 
  13   5   1        4.58        2.87     10.77 o 
 -12   6   1        0.59       -7.52      7.72 o 
 -11   6   1        1.21        6.75      7.45 o 
 -10   6   1        1.67        6.01      7.38 o 
  -9   6   1       18.55       22.68      7.04 o 
  -8   6   1        5.05       -2.57      5.45 o 
  -7   6   1      103.29      103.35      6.51 o 
  -6   6   1        3.64        7.54      4.42 o 
  -5   6   1        0.65        1.51      4.10 o 
  -4   6   1      208.83      231.89      6.85 o 
  -3   6   1      125.16      131.10      7.13 o 
  -2   6   1       61.05       51.20      4.31 o 
  -1   6   1        4.00        5.69      3.95 o 
   0   6   1      391.25      374.03     11.30 o 
   1   6   1       66.62       51.22      4.87 o 
   2   6   1       36.30       38.48      4.72 o 
   3   6   1      176.84      167.35      6.67 o 
   4   6   1       63.93       71.31      5.61 o 
   5   6   1        7.43        6.67      5.28 o 
   6   6   1       27.60       25.51      5.94 o 
   7   6   1      112.75      104.93      7.63 o 
   8   6   1        7.04        5.51      6.43 o 
   9   6   1        0.99        7.84      7.11 o 
  10   6   1        2.12       -5.30      8.67 o 
  11   6   1        3.08      -10.24     10.24 o 
 -10   7   1       21.04       18.74      9.63 o 
  -9   7   1        4.10       -5.77      8.72 o 
  -8   7   1       13.20       13.34      7.04 o 
  -7   7   1        3.97       10.79      6.76 o 
  -6   7   1        2.01        4.88      6.15 o 
  -5   7   1       16.25       30.17      5.81 o 
  -4   7   1       54.48       61.94      6.23 o 
  -3   7   1        0.81        7.34      5.08 o 
  -2   7   1       37.86       38.69      5.74 o 
  -1   7   1        0.55        5.99      5.18 o 
   0   7   1      156.70      140.47      7.21 o 
   1   7   1       44.14       55.32      5.92 o 
   2   7   1        0.80        5.94      5.19 o 
   3   7   1        0.15        0.41      5.81 o 
   4   7   1       73.99       61.97      6.25 o 
   5   7   1        8.96        9.65      6.23 o 
   6   7   1       69.80       93.36      8.58 o 
   7   7   1        0.30       10.77      6.88 o 
   8   7   1        6.92        3.10      7.45 o 
   9   7   1        0.78       -2.32      9.10 o 
  -6   8   1        6.11        6.57      7.49 o 
  -5   8   1        0.45       -0.46      6.40 o 
  -4   8   1        3.08        3.87      6.44 o 
  -3   8   1       36.49       36.67      7.20 o 
  -2   8   1        3.03        4.61      6.10 o 
  -1   8   1       17.35        4.22      7.21 o 
   0   8   1       11.20       20.00      6.88 o 
   1   8   1       22.90       19.23      6.69 o 
   2   8   1        0.33       -6.14      6.14 o 
   3   8   1        1.52        8.43      6.26 o 
   4   8   1        0.43       -1.79      6.95 o 
   5   8   1        3.72        1.78      7.34 o 
 -17   0   2      118.37       95.53     18.70 o 
 -16   0   2       20.26       38.82     14.79 o 
 -15   0   2      106.36      100.58     15.98 o 
 -14   0   2      121.69      130.70      8.68 o 
 -13   0   2        6.63       10.11      5.08 o 
 -12   0   2       29.15       29.16      4.87 o 
 -11   0   2      148.06      148.55      6.71 o 
 -10   0   2     5844.87     5853.08     64.51 o 
  -9   0   2     1212.80     1179.18     15.96 o 
  -8   0   2     1102.62     1275.04     22.31 o 
  -7   0   2     1508.31     1433.21     20.43 o 
  -6   0   2      219.06      179.64      5.83 o 
  -5   0   2    11932.49    11527.78    139.52 o 
  -4   0   2      326.49      326.48      6.78 o 
  -3   0   2    26248.32    19907.55   1416.44 o 
  -2   0   2      234.78      234.98      5.50 o 
  -1   0   2      216.81      192.55      4.56 o 
   0   0   2    22263.43    21108.08    447.90 o 
   1   0   2     5009.83     5247.50     64.29 o 
   2   0   2      577.49      609.18     10.89 o 
   3   0   2     1855.87     1903.75     21.54 o 
   4   0   2     9315.89     9507.61    100.40 o 
   5   0   2     1920.40     1816.41     21.51 o 
   6   0   2     1754.13     1755.49     21.34 o 
   7   0   2     1167.15     1180.14     15.90 o 
   8   0   2      517.60      574.10     10.39 o 
   9   0   2      428.05      445.90      9.68 o 
  10   0   2     2096.38     2017.76     35.53 o 
  11   0   2      279.74      290.53     10.63 o 
  12   0   2      205.45      162.64     16.12 o 
  13   0   2      217.09      228.06     13.26 o 
  14   0   2      113.47      134.93     18.37 o 
  15   0   2       58.49       36.34     16.99 o 
 -17   1   2       35.52       20.35     15.94 o 
 -16   1   2        2.17        4.05      7.08 o 
 -15   1   2        4.05        9.53      6.63 o 
 -14   1   2       90.12       95.76     11.93 o 
 -13   1   2      805.66      806.85     13.31 o 
 -12   1   2       14.96       17.54      3.29 o 
 -11   1   2      547.79      546.85      7.59 o 
 -10   1   2        2.92        7.50      4.55 o 
  -9   1   2     3467.16     3489.86     28.12 o 
  -8   1   2     4286.77     4251.28     35.74 o 
  -7   1   2     3711.85     3767.34     37.33 o 
  -6   1   2      628.75      610.96      7.80 o 
  -5   1   2     1900.78     1986.23     20.02 o 
  -4   1   2    10639.15    10566.86     98.93 o 
  -3   1   2    20255.11    18594.46    184.61 o 
  -2   1   2     2654.16     2768.93     29.63 o 
  -1   1   2    18959.81    16795.21    136.90 o 
   0   1   2     6131.99     6235.96     58.62 o 
   1   1   2    21592.21    19845.28    299.78 o 
   2   1   2     8073.95     7987.43     75.33 o 
   3   1   2     2046.47     2085.96     20.96 o 
   4   1   2     2443.35     2356.22     23.93 o 
   5   1   2      195.62      226.76      3.77 o 
   6   1   2     1337.20     1356.89     12.26 o 
   7   1   2     1312.49     1310.45     12.69 o 
   8   1   2      933.62      916.86     10.62 o 
   9   1   2       34.12       22.85      3.36 o 
  10   1   2        4.22        2.76      3.49 o 
  11   1   2      564.13      577.42     10.15 o 
  12   1   2      225.13      235.46      7.36 o 
  13   1   2        7.63       11.07      5.57 o 
  14   1   2       68.37       65.16      9.22 o 
  15   1   2       28.69       24.93     16.08 o 
 -17   2   2       35.62       37.96      8.52 o 
 -16   2   2        3.23       -0.62      7.22 o 
 -15   2   2      295.48      283.27     10.96 o 
 -14   2   2      118.25      126.37     12.36 o 
 -13   2   2        0.89        3.38      5.22 o 
 -12   2   2      122.73      120.04      7.44 o 
 -11   2   2      156.39      158.70      5.79 o 
 -10   2   2     2128.49     2042.99     23.32 o 
  -9   2   2      443.90      393.55      6.10 o 
  -8   2   2      852.78      866.99      9.88 o 
  -7   2   2      326.01      336.19      5.43 o 
  -6   2   2     1106.39     1055.88     11.09 o 
  -5   2   2     7655.95     7639.56     72.53 o 
  -4   2   2     3404.84     3444.36     30.65 o 
  -3   2   2     2330.57     2359.50     21.33 o 
  -2   2   2    12709.46    12141.95    103.65 o 
  -1   2   2      401.61      481.68      5.00 o 
   0   2   2    34237.61    29000.66    529.85 o 
   1   2   2      347.43      323.73      4.47 o 
   2   2   2     3193.30     3457.93     34.04 o 
   3   2   2       12.94       38.80      2.37 o 
   4   2   2     2249.84     2189.60     23.02 o 
   5   2   2     2256.45     2099.75     20.21 o 
   6   2   2     3048.73     3118.99     29.25 o 
   7   2   2      945.00      942.08     12.86 o 
   8   2   2      274.67      287.71      6.80 o 
   9   2   2       39.45       36.02      4.34 o 
  10   2   2      643.25      634.11     10.73 o 
  11   2   2        5.29       10.95      4.66 o 
  12   2   2        8.12       15.37      5.08 o 
  13   2   2        0.17       -6.28      6.28 o 
  14   2   2       11.59        7.90      7.17 o 
  15   2   2       20.73        9.04      9.00 o 
 -16   3   2        0.27        0.18      8.04 o 
 -15   3   2        0.02       -4.41      7.65 o 
 -14   3   2       20.23       29.04      6.43 o 
 -13   3   2      340.10      320.01      9.88 o 
 -12   3   2        3.72        0.77      5.78 o 
 -11   3   2      364.83      329.16      8.73 o 
 -10   3   2       45.91       49.38      4.81 o 
  -9   3   2      206.72      228.09      9.28 o 
  -8   3   2      242.34      239.44      8.23 o 
  -7   3   2     1657.76     1644.44     18.88 o 
  -6   3   2       14.95       17.07      3.27 o 
  -5   3   2      332.70      337.81      6.97 o 
  -4   3   2      242.32      238.35      3.83 o 
  -3   3   2     2865.42     2798.78     23.74 o 
  -2   3   2       66.21       47.16      1.96 o 
  -1   3   2      600.10      583.97      5.95 o 
   0   3   2       86.59       84.76      2.26 o 
   1   3   2      709.63      708.03      7.09 o 
   2   3   2     6151.27     6250.94     55.27 o 
   3   3   2      545.03      552.28      8.13 o 
   4   3   2     1654.83     1767.00     19.79 o 
   5   3   2       63.60       66.89      5.68 o 
   6   3   2      511.06      449.05      8.48 o 
   7   3   2      433.26      453.87      9.31 o 
   8   3   2      152.13      141.28      6.08 o 
   9   3   2      182.22      179.05      7.14 o 
  10   3   2        7.67        4.96      4.56 o 
  11   3   2       42.02       48.84      5.61 o 
  12   3   2       82.03       81.88      6.94 o 
  13   3   2       42.99       39.80      7.76 o 
  14   3   2       69.77       70.84      8.52 o 
 -15   4   2      109.58      120.94     12.53 o 
 -14   4   2       39.52       55.53      7.39 o 
 -13   4   2        7.83       15.51      7.20 o 
 -12   4   2       12.26       10.37      6.71 o 
 -11   4   2       16.80       22.60     10.01 o 
 -10   4   2      530.37      540.30     13.20 o 
  -9   4   2       56.38       66.09      5.10 o 
  -8   4   2      255.15      254.60      7.26 o 
  -7   4   2      164.05      175.06      8.11 o 
  -6   4   2        3.97        2.18      2.91 o 
  -5   4   2     2043.43     2118.08     21.27 o 
  -4   4   2      292.07      328.08      6.21 o 
  -3   4   2      483.94      456.77      6.10 o 
  -2   4   2     1401.98     1400.45     13.30 o 
  -1   4   2      578.11      561.70      6.78 o 
   0   4   2     2973.22     3073.95     24.60 o 
   1   4   2       32.82       38.23      2.53 o 
   2   4   2       21.67       26.95      2.86 o 
   3   4   2       12.64       13.81      2.80 o 
   4   4   2      231.82      221.65      6.35 o 
   5   4   2      342.42      318.45      9.39 o 
   6   4   2      137.40      145.61      7.00 o 
   7   4   2        6.72       11.96      4.45 o 
   8   4   2       97.46       85.19      5.90 o 
   9   4   2       75.31       72.67      6.06 o 
  10   4   2      197.29      177.46      7.84 o 
  11   4   2        2.18        5.73      6.02 o 
  12   4   2       36.41       52.65      8.31 o 
  13   4   2        2.94        4.98     16.08 o 
 -14   5   2       13.35       12.29      8.30 o 
 -13   5   2       47.53       46.00      9.49 o 
 -12   5   2       49.30       42.89      8.79 o 
 -11   5   2        1.44        0.44      6.69 o 
 -10   5   2       36.39       40.39      5.71 o 
  -9   5   2       45.84       57.12      5.72 o 
  -8   5   2        1.34       -1.49      5.17 o 
  -7   5   2      297.53      315.35      8.41 o 
  -6   5   2        6.37        5.68      3.61 o 
  -5   5   2       70.62       72.64      4.33 o 
  -4   5   2       22.87       35.10      3.75 o 
  -3   5   2     1174.06     1281.72     15.06 o 
  -2   5   2       95.80       69.76      3.30 o 
  -1   5   2      554.47      629.81      7.60 o 
   0   5   2        4.27        6.98      3.01 o 
   1   5   2       26.13       22.12      3.79 o 
   2   5   2        0.85        5.98      3.56 o 
   3   5   2       39.02       64.68      4.69 o 
   4   5   2      210.91      237.29     19.34 o 
   5   5   2       16.22        9.43      4.79 o 
   6   5   2       16.15       27.29      4.77 o 
   7   5   2       41.97       63.81      5.73 o 
   8   5   2       46.12       69.37      7.73 o 
   9   5   2        0.50       -6.61      6.61 o 
  10   5   2        6.42        4.49      6.88 o 
  11   5   2       10.29       15.54      9.06 o 
  12   5   2        0.60       -2.97      7.86 o 
 -12   6   2        2.20       -0.97      8.11 o 
 -11   6   2       16.67        6.02      7.98 o 
 -10   6   2       82.24       91.02      8.31 o 
  -9   6   2       31.01        8.06      6.26 o 
  -8   6   2       11.90       12.03      5.44 o 
  -7   6   2       15.44       15.38      5.14 o 
  -6   6   2       12.42        2.59      4.20 o 
  -5   6   2       81.54      124.62      5.72 o 
  -4   6   2       18.87       11.90      4.02 o 
  -3   6   2      156.66      173.66      5.60 o 
  -2   6   2       88.67       94.87      5.55 o 
  -1   6   2      247.25      187.10      6.13 o 
   0   6   2      305.81      368.36      9.09 o 
   1   6   2        0.71        1.24      4.22 o 
   2   6   2       14.74       20.62      4.51 o 
   3   6   2       23.97       20.00      4.60 o 
   4   6   2        8.63       15.16      5.23 o 
   5   6   2        0.24        0.63      5.32 o 
   6   6   2        5.47        5.34      6.05 o 
   7   6   2       13.29       13.56      6.46 o 
   8   6   2        1.81        2.17      8.86 o 
   9   6   2       18.69        3.98      7.22 o 
  10   6   2       37.29       36.82      9.28 o 
  11   6   2        0.95      -10.35     11.36 o 
 -10   7   2        1.07       -5.47      8.49 o 
  -9   7   2        0.60       -3.86      7.94 o 
  -8   7   2        0.01       -2.23      6.56 o 
  -7   7   2        1.50        9.34      6.81 o 
  -6   7   2       32.87       20.31      5.39 o 
  -5   7   2        5.44       -2.53      5.22 o 
  -4   7   2        9.57       18.36      5.48 o 
  -3   7   2        2.30        8.19      5.26 o 
  -2   7   2       37.60       25.22      5.46 o 
  -1   7   2       63.19       84.18      6.35 o 
   0   7   2       20.19       16.37      5.46 o 
   1   7   2        9.85       14.09      5.29 o 
   2   7   2        6.78       11.20      5.99 o 
   3   7   2       10.77        9.22      6.28 o 
   4   7   2        1.15        1.89      6.03 o 
   5   7   2       34.56       37.80      6.94 o 
   6   7   2        8.01        6.02      7.52 o 
   7   7   2        2.21        0.10      7.10 o 
   8   7   2        0.02        9.58      7.83 o 
  -6   8   2        6.20        2.92      7.43 o 
  -5   8   2        0.36       -5.52      6.08 o 
  -4   8   2       19.37       23.87      6.69 o 
  -3   8   2       12.62       11.86      6.30 o 
  -2   8   2       47.23       62.48      7.04 o 
  -1   8   2       67.72       56.34      8.02 o 
   0   8   2       56.14       84.16      8.46 o 
   1   8   2       30.45       20.60      6.58 o 
   2   8   2        3.52        1.00      6.31 o 
   3   8   2        1.09        2.20      7.17 o 
   4   8   2        0.31        4.08      7.29 o 
   5   8   2        0.90        8.58      9.37 o 
 -17   1   3        2.37       -3.20      7.45 o 
 -16   1   3        0.31       -6.27      6.81 o 
 -15   1   3        0.46       -4.98      6.18 o 
 -14   1   3        2.90        1.35      5.64 o 
 -13   1   3      104.62      109.57      7.51 o 
 -12   1   3       61.35       57.62      3.62 o 
 -11   1   3       25.98       26.17      2.88 o 
 -10   1   3      145.29      165.60      4.18 o 
  -9   1   3       73.58       75.33      3.41 o 
  -8   1   3      209.71      228.71      5.25 o 
  -7   1   3     3604.10     3793.89     37.33 o 
  -6   1   3      909.33      991.30     11.06 o 
  -5   1   3      313.59      321.72      4.57 o 
  -4   1   3     6007.72     6246.07     53.76 o 
  -3   1   3     2144.78     2124.71     18.84 o 
  -2   1   3      465.59      507.63      4.69 o 
  -1   1   3     1938.50     1989.39     17.59 o 
   0   1   3     7371.30     7700.55     80.79 o 
   1   1   3     9767.72    10184.73     95.52 o 
   2   1   3      268.48      255.55      5.38 o 
   3   1   3     1481.75     1593.85     15.30 o 
   4   1   3      478.08      506.19      7.04 o 
   5   1   3      464.86      498.13      6.43 o 
   6   1   3       99.03      105.03      3.38 o 
   7   1   3       12.89       16.62      3.13 o 
   8   1   3       12.18       10.01      3.01 o 
   9   1   3        1.74        0.44      3.21 o 
  10   1   3       52.76       53.61      5.16 o 
  11   1   3        5.54       -0.57      4.82 o 
  12   1   3        2.70       -1.08      5.11 o 
  13   1   3       23.15       20.94      5.94 o 
  14   1   3        4.25        7.50      6.92 o 
  15   1   3        0.07      -10.91     10.91 o 
 -17   2   3       54.45       76.72      8.81 o 
 -16   2   3        0.51       -7.23      7.23 o 
 -15   2   3       32.74       23.80      7.29 o 
 -14   2   3       39.21       45.00      7.03 o 
 -13   2   3       77.91       86.27      6.13 o 
 -12   2   3      118.77      121.81      6.25 o 
 -11   2   3        2.75       -1.38      4.44 o 
 -10   2   3      132.92      135.91      5.28 o 
  -9   2   3      360.93      351.96      9.93 o 
  -8   2   3     1187.63     1215.21     13.07 o 
  -7   2   3      876.58      879.51     10.67 o 
  -6   2   3      107.50       95.52      6.02 o 
  -5   2   3      464.12      478.88      5.83 o 
  -4   2   3       41.34       48.62      2.40 o 
  -3   2   3     3156.76     3273.45     31.77 o 
  -2   2   3     2173.81     2232.36     18.63 o 
  -1   2   3      150.56      168.28      3.98 o 
   0   2   3       90.57      111.56      2.97 o 
   1   2   3     1416.24     1487.47     17.52 o 
   2   2   3     1907.83     1959.63     20.41 o 
   3   2   3      795.65      913.14     11.19 o 
   4   2   3      106.12      105.16      3.24 o 
   5   2   3      298.42      321.84      6.06 o 
   6   2   3      189.36      171.87      5.30 o 
   7   2   3      284.68      297.31      6.71 o 
   8   2   3      163.64      177.53      6.97 o 
   9   2   3      236.00      229.73      6.89 o 
  10   2   3        5.15        3.83      4.39 o 
  11   2   3      187.22      202.00      8.30 o 
  12   2   3       44.63       46.41      6.26 o 
  13   2   3        9.62        7.62      6.68 o 
  14   2   3       13.76       14.92      7.98 o 
 -16   3   3       21.19       24.83      8.11 o 
 -15   3   3       24.80       23.51      7.82 o 
 -14   3   3      109.88      122.78      7.79 o 
 -13   3   3        5.07        4.64      5.46 o 
 -12   3   3       28.23       40.09      6.13 o 
 -11   3   3      205.39      214.43      7.22 o 
 -10   3   3      561.62      524.53      9.76 o 
  -9   3   3      889.94      839.11     14.24 o 
  -8   3   3      283.02      273.80      7.04 o 
  -7   3   3      159.71      179.67      8.72 o 
  -6   3   3      635.36      662.42      7.60 o 
  -5   3   3     1356.03     1343.19     12.59 o 
  -4   3   3     3516.04     3632.02     32.76 o 
  -3   3   3     1068.42     1105.68     12.41 o 
  -2   3   3      399.30      353.94      5.02 o 
  -1   3   3       88.65       64.19      2.21 o 
   0   3   3     1755.98     1792.06     14.72 o 
   1   3   3      920.12      916.76      9.16 o 
   2   3   3      279.66      294.17      5.81 o 
   3   3   3      298.86      278.42      6.65 o 
   4   3   3      581.84      574.31     10.95 o 
   5   3   3      593.62      585.93      9.59 o 
   6   3   3      359.59      365.99      8.02 o 
   7   3   3       94.76       80.15      5.01 o 
   8   3   3       49.47       49.90      5.07 o 
   9   3   3      138.32      138.20      6.11 o 
  10   3   3       50.89       57.30      6.03 o 
  11   3   3       21.72       11.13      5.68 o 
  12   3   3        5.09       10.12      6.01 o 
  13   3   3        6.10       13.01      7.63 o 
  14   3   3        6.25       21.37      8.03 o 
 -15   4   3        0.51       -7.45      7.45 o 
 -14   4   3        7.82        7.97      7.34 o 
 -13   4   3       50.22       53.33      7.63 o 
 -12   4   3       97.02       86.44      7.64 o 
 -11   4   3       58.61       43.72      6.31 o 
 -10   4   3       35.51       43.35      5.04 o 
  -9   4   3      293.79      300.86      8.13 o 
  -8   4   3      777.29      739.53     11.58 o 
  -7   4   3     1646.71     1568.24     17.06 o 
  -6   4   3        3.62        2.85      2.77 o 
  -5   4   3        9.97        4.29      2.57 o 
  -4   4   3      111.87      125.11      6.73 o 
  -3   4   3     1702.20     1600.98     15.01 o 
  -2   4   3      247.32      232.84      4.78 o 
  -1   4   3      186.29      202.13      4.00 o 
   0   4   3       67.30       70.07      3.10 o 
   1   4   3      809.88      778.70     10.67 o 
   2   4   3     2182.32     2096.46     24.10 o 
   3   4   3      922.92      907.47     13.93 o 
   4   4   3       16.33       20.83      3.64 o 
   5   4   3      103.43       74.11      4.85 o 
   6   4   3      157.78      133.12      9.29 o 
   7   4   3      699.39      640.14     11.54 o 
   8   4   3       72.65       77.81      6.53 o 
   9   4   3       36.90       36.22      6.48 o 
  10   4   3        5.47        3.46      6.33 o 
  11   4   3        8.42       -2.82      6.06 o 
  12   4   3       59.48       65.81      8.75 o 
  13   4   3        7.50        8.25      8.21 o 
 -14   5   3       61.47       76.71      8.87 o 
 -13   5   3        5.40       11.69      7.75 o 
 -12   5   3        5.94        0.80      6.90 o 
 -11   5   3        1.71       -1.40      6.20 o 
 -10   5   3      114.31      120.85      7.75 o 
  -9   5   3       10.79        9.12      4.79 o 
  -8   5   3       18.06        8.01      4.52 o 
  -7   5   3        3.60       11.54      3.72 o 
  -6   5   3       85.15       90.67      5.06 o 
  -5   5   3      388.56      395.95      8.72 o 
  -4   5   3      274.44      251.65     10.09 o 
  -3   5   3        9.44        3.31      2.83 o 
  -2   5   3        4.12        5.01      2.39 o 
  -1   5   3      170.97      162.62      4.10 o 
   0   5   3      124.02      113.61      6.43 o 
   1   5   3       81.53       73.80      4.60 o 
   2   5   3      128.17      132.40      5.39 o 
   3   5   3        0.92       -2.85      4.14 o 
   4   5   3      197.70      182.80      7.33 o 
   5   5   3      136.06      133.18     11.07 o 
   6   5   3      196.20      199.70     10.61 o 
   7   5   3       65.25       73.98      6.69 o 
   8   5   3        5.08        1.92      7.20 o 
   9   5   3        0.78        0.67      6.16 o 
  10   5   3       13.62        5.85      7.18 o 
  11   5   3       15.73       24.22      9.15 o 
  12   5   3        1.89        5.06      8.10 o 
 -13   6   3       32.51       19.20      8.70 o 
 -12   6   3       13.94       20.69      7.57 o 
 -11   6   3        1.23        7.55      7.01 o 
 -10   6   3        4.59        5.95      6.79 o 
  -9   6   3        2.91        2.09      5.40 o 
  -8   6   3       72.88       78.48      6.14 o 
  -7   6   3      142.89      128.58      5.96 o 
  -6   6   3       82.18       76.63      5.16 o 
  -5   6   3        0.78        1.70      3.68 o 
  -4   6   3        0.99        4.12      3.66 o 
  -3   6   3     1052.71     1097.78     15.56 o 
  -2   6   3       51.11       62.54      4.67 o 
  -1   6   3        7.98        2.76      3.74 o 
   0   6   3        1.68        4.98      4.51 o 
   1   6   3      127.20      117.56      5.92 o 
   2   6   3       44.62       47.53      5.05 o 
   3   6   3      121.75      120.26      7.02 o 
   4   6   3        1.40       -2.66      5.11 o 
   5   6   3        2.84        9.92      5.75 o 
   6   6   3       13.05        5.20      6.10 o 
   7   6   3      123.04      113.35      8.77 o 
   8   6   3        0.67        6.93      6.89 o 
   9   6   3       26.41       22.57      7.63 o 
  10   6   3       11.84        6.78      9.34 o 
 -10   7   3       17.83       11.89      9.72 o 
  -9   7   3        3.87        7.70      7.25 o 
  -8   7   3       36.45       26.93      6.26 o 
  -7   7   3        4.00       12.83      5.14 o 
  -6   7   3       12.99       29.37      4.81 o 
  -5   7   3        4.83       -1.40      5.40 o 
  -4   7   3      100.96      101.43      6.95 o 
  -3   7   3        0.52        0.49      4.94 o 
  -2   7   3        0.80       -1.19      5.15 o 
  -1   7   3        0.56        2.27      5.24 o 
   0   7   3        6.22       10.06      5.28 o 
   1   7   3       48.76       73.16      6.90 o 
   2   7   3        3.84        6.65      6.02 o 
   3   7   3        9.38        7.76      6.23 o 
   4   7   3       11.84        7.48      8.16 o 
   5   7   3        2.76       12.08      6.59 o 
   6   7   3        7.96       11.30      6.78 o 
   7   7   3        8.43        8.24      7.48 o 
   8   7   3        2.45       -5.91      7.54 o 
  -7   8   3        9.81       10.99      7.46 o 
  -6   8   3        6.18       -1.75      6.54 o 
  -5   8   3        1.83        4.45      6.30 o 
  -4   8   3        5.55        1.40      6.29 o 
  -3   8   3       27.55       40.73      6.68 o 
  -2   8   3        6.83       -0.88      7.03 o 
  -1   8   3        0.98        1.39      6.84 o 
   0   8   3        0.24       -4.55      6.30 o 
   1   8   3        5.44       10.06      6.38 o 
   2   8   3       12.77       16.74      7.32 o 
   3   8   3       15.72       19.59      7.75 o 
   4   8   3        3.14        3.84      8.64 o 
 -18   0   4       36.68       46.00     16.27 o 
 -17   0   4      164.16      131.32     18.90 o 
 -16   0   4      105.40       94.88     16.96 o 
 -15   0   4      322.05      329.65     17.36 o 
 -14   0   4      367.35      389.25     14.96 o 
 -13   0   4      170.23      175.75     12.32 o 
 -12   0   4      118.59      112.77      5.69 o 
 -11   0   4      173.59      175.41      7.41 o 
 -10   0   4     6760.45     6629.08     83.33 o 
  -9   0   4     2270.64     2198.31     30.09 o 
  -8   0   4      620.46      650.47     11.20 o 
  -7   0   4     1796.13     1877.13     25.19 o 
  -6   0   4     7699.14     7494.91    129.08 o 
  -5   0   4     5915.09     5406.40     70.16 o 
  -4   0   4     7217.32     7162.21    134.31 o 
  -3   0   4     2753.50     3046.00     45.74 o 
  -2   0   4      558.91      590.87      9.75 o 
  -1   0   4      621.35      653.48     10.96 o 
   0   0   4    15102.71    14541.10    176.22 o 
   1   0   4     3699.10     3660.61     55.06 o 
   2   0   4     2815.77     3044.07     38.55 o 
   3   0   4     1154.06     1224.53     17.40 o 
   4   0   4     5137.80     5325.56     66.71 o 
   5   0   4      678.11      663.02     11.87 o 
   6   0   4     1641.34     1636.59     24.05 o 
   7   0   4     1651.81     1609.29     24.20 o 
   8   0   4       61.84       73.13      5.91 o 
   9   0   4      114.09       93.90      6.78 o 
  10   0   4      204.01      217.58     17.63 o 
  11   0   4      217.33      231.66     10.15 o 
  12   0   4        1.08       -5.85      9.07 o 
  13   0   4       12.03        3.88      9.27 o 
  14   0   4       29.69       23.97     16.31 o 
 -18   1   4      135.42      134.99     14.65 o 
 -17   1   4      143.15      159.57     17.74 o 
 -16   1   4       75.18       76.40      7.97 o 
 -15   1   4       21.52       31.01      6.61 o 
 -14   1   4      149.79      139.92      7.64 o 
 -13   1   4      943.96      953.49     14.28 o 
 -12   1   4      461.48      478.83      7.20 o 
 -11   1   4     2301.37     2310.05     21.46 o 
 -10   1   4       95.45       93.54      3.81 o 
  -9   1   4     1700.22     1686.20     18.58 o 
  -8   1   4     2850.52     2847.94     28.83 o 
  -7   1   4    12036.39    12073.70    113.64 o 
  -6   1   4     4166.83     4151.61     40.02 o 
  -5   1   4      960.04      991.87      9.62 o 
  -4   1   4       26.97       33.32      1.67 o 
  -3   1   4    12720.71    11970.52    102.72 o 
  -2   1   4    21376.03    19195.96    202.00 o 
  -1   1   4     9078.24     8838.23     82.79 o 
   0   1   4     1527.99     1626.04     16.33 o 
   1   1   4     2706.58     2815.26     27.49 o 
   2   1   4     6763.05     6714.78     63.86 o 
   3   1   4    13204.11    13737.70    117.59 o 
   4   1   4      288.64      244.50      5.90 o 
   5   1   4      164.97      185.50      4.55 o 
   6   1   4      246.82      230.37      9.01 o 
   7   1   4     1900.32     1877.43     19.48 o 
   8   1   4     2336.32     2317.16     23.52 o 
   9   1   4      261.70      242.76      6.70 o 
  10   1   4       10.87        8.49      5.09 o 
  11   1   4       10.38        8.99      5.31 o 
  12   1   4      175.11      168.06      7.69 o 
  13   1   4       61.39       63.19      7.06 o 
  14   1   4        0.98       -2.91      8.09 o 
 -17   2   4        5.99       13.61      7.48 o 
 -16   2   4       15.23       10.92      8.06 o 
 -15   2   4      188.91      203.69     10.22 o 
 -14   2   4      321.21      314.92     13.68 o 
 -13   2   4      100.80       86.38      5.95 o 
 -12   2   4       42.20       55.61      7.25 o 
 -11   2   4      149.57      157.56      5.82 o 
 -10   2   4     1097.49     1110.10     12.77 o 
  -9   2   4       58.87       53.48      3.79 o 
  -8   2   4     1484.56     1465.48     16.28 o 
  -7   2   4     1793.17     1730.82     18.36 o 
  -6   2   4      894.04      900.39      9.50 o 
  -5   2   4     5306.20     5138.94     45.01 o 
  -4   2   4     3900.43     3970.80     35.00 o 
  -3   2   4     6980.01     7032.25     60.70 o 
  -2   2   4     3846.28     3638.32     29.63 o 
  -1   2   4      682.48      601.72      6.05 o 
   0   2   4     2574.02     2452.84     24.33 o 
   1   2   4     2076.49     2053.62     23.15 o 
   2   2   4        9.17        5.09      2.17 o 
   3   2   4      113.74       99.86      3.14 o 
   4   2   4     1076.75     1030.66     11.35 o 
   5   2   4     1309.66     1255.90     13.64 o 
   6   2   4      834.22      862.51     17.18 o 
   7   2   4      215.46      222.05     10.69 o 
   8   2   4       78.39       82.72      5.46 o 
   9   2   4      303.82      301.93      8.66 o 
  10   2   4      216.15      198.72      8.64 o 
  11   2   4       45.41       45.78      6.11 o 
  12   2   4        6.15        7.75      5.74 o 
  13   2   4        0.22       -3.31      6.77 o 
  14   2   4       22.57       24.31      7.97 o 
 -17   3   4       38.25       37.18     10.12 o 
 -16   3   4        4.96       -5.49      7.72 o 
 -15   3   4        1.88       -5.26      6.86 o 
 -14   3   4       35.80       36.29      6.30 o 
 -13   3   4      363.16      393.43     12.47 o 
 -12   3   4       53.25       50.83      6.33 o 
 -11   3   4       50.37       46.78      5.78 o 
 -10   3   4       98.31       93.77      4.97 o 
  -9   3   4      951.54      981.08     13.33 o 
  -8   3   4     1275.70     1265.74     15.50 o 
  -7   3   4     2303.74     2276.73     24.26 o 
  -6   3   4      104.19       97.52      3.06 o 
  -5   3   4       99.07      130.92      3.36 o 
  -4   3   4     1075.99     1081.59     12.30 o 
  -3   3   4     7687.61     7705.06     61.95 o 
  -2   3   4      115.02       83.23      2.46 o 
  -1   3   4     3153.42     3316.68     27.76 o 
   0   3   4        2.38        2.77      2.63 o 
   1   3   4      231.81      225.69      5.43 o 
   2   3   4      498.72      434.21      7.96 o 
   3   3   4     1827.38     1878.90     28.85 o 
   4   3   4      354.67      345.64      8.04 o 
   5   3   4       22.32       22.48      4.00 o 
   6   3   4      105.81       88.45      5.63 o 
   7   3   4      308.04      299.79      9.12 o 
   8   3   4      157.85      164.02      8.22 o 
   9   3   4       11.64        3.95      5.09 o 
  10   3   4       11.27        3.29      6.63 o 
  11   3   4        6.10       17.16      5.97 o 
  12   3   4       21.08       20.90      6.37 o 
  13   3   4       64.96       84.49      8.69 o 
 -16   4   4        0.76       -2.82      7.86 o 
 -15   4   4       13.81       15.17      7.86 o 
 -14   4   4       10.64       17.90      7.44 o 
 -13   4   4        6.39        7.12      6.40 o 
 -12   4   4       36.23       58.15     11.93 o 
 -11   4   4       12.04        8.36      6.09 o 
 -10   4   4      295.84      304.88      9.32 o 
  -9   4   4       20.52       14.22      3.96 o 
  -8   4   4      616.74      624.68     12.14 o 
  -7   4   4       96.38      105.10      4.29 o 
  -6   4   4      418.11      470.95      7.53 o 
  -5   4   4      246.99      294.66      5.90 o 
  -4   4   4      718.19      765.52     11.85 o 
  -3   4   4      614.61      654.28      7.17 o 
  -2   4   4      916.19      913.28      8.99 o 
  -1   4   4        6.84       10.39      1.93 o 
   0   4   4      707.67      708.53      7.95 o 
   1   4   4      340.23      366.90      7.37 o 
   2   4   4      101.85      111.44      5.76 o 
   3   4   4        6.07        2.65      3.56 o 
   4   4   4      450.83      427.02      9.49 o 
   5   4   4      353.12      318.10      8.97 o 
   6   4   4       46.82       48.05      5.44 o 
   7   4   4       58.81       53.73      5.88 o 
   8   4   4       15.70       13.30      5.82 o 
   9   4   4       16.02       14.58      6.18 o 
  10   4   4        4.66        1.67      6.50 o 
  11   4   4        2.12        1.86      7.46 o 
  12   4   4        5.59        8.46      7.76 o 
 -15   5   4        0.04        8.30     10.14 o 
 -14   5   4       15.94       28.29      8.37 o 
 -13   5   4      144.76      171.08      9.72 o 
 -12   5   4        2.97       -6.42      6.42 o 
 -11   5   4       58.62       53.47      9.04 o 
 -10   5   4       50.14       55.97      6.58 o 
  -9   5   4        0.21        0.77      4.51 o 
  -8   5   4        0.95       -0.60      3.77 o 
  -7   5   4       10.84       21.27      3.85 o 
  -6   5   4       68.71       84.88      4.47 o 
  -5   5   4        0.89        0.16      3.22 o 
  -4   5   4        5.74       10.90      3.06 o 
  -3   5   4      190.30      230.16      5.05 o 
  -2   5   4        2.42       13.06      2.50 o 
  -1   5   4       18.82       11.98      3.15 o 
   0   5   4      154.14      144.29      5.34 o 
   1   5   4      122.69      133.65      6.56 o 
   2   5   4        4.33       13.85      4.30 o 
   3   5   4      113.41      127.91      6.33 o 
   4   5   4       43.50       51.17      6.90 o 
   5   5   4        3.33        7.84      5.06 o 
   6   5   4        6.06        2.47      5.31 o 
   7   5   4       48.93       44.77      6.37 o 
   8   5   4       78.97       84.22      8.62 o 
   9   5   4       10.20       -3.53      6.31 o 
  10   5   4        1.84       -5.47      7.16 o 
  11   5   4        7.74        7.04      7.60 o 
 -13   6   4        0.06       -2.17      7.75 o 
 -12   6   4        5.67        0.41      7.43 o 
 -11   6   4        3.62        1.48      7.19 o 
 -10   6   4       32.13       55.00      8.87 o 
  -9   6   4        7.65        0.04      5.72 o 
  -8   6   4        4.77        0.78      4.60 o 
  -7   6   4        5.96        5.73      4.22 o 
  -6   6   4        0.52       -1.22      3.76 o 
  -5   6   4        0.59       13.02      3.75 o 
  -4   6   4       21.79       13.13      3.69 o 
  -3   6   4        2.48        6.30      4.25 o 
  -2   6   4       14.34       15.70      3.95 o 
  -1   6   4       12.17        4.29      4.63 o 
   0   6   4       29.25       42.64      4.71 o 
   1   6   4       10.82       -0.20      4.29 o 
   2   6   4        4.51        4.14      4.89 o 
   3   6   4       10.93        9.61      5.31 o 
   4   6   4       31.96       27.71      5.93 o 
   5   6   4        4.18       -3.95      8.15 o 
   6   6   4        3.58       -0.73      5.98 o 
   7   6   4       15.21       11.99      6.89 o 
   8   6   4        6.48       13.49      7.18 o 
   9   6   4        3.95        0.67      7.47 o 
  10   6   4        0.34        4.51     10.84 o 
 -11   7   4       26.86       50.56      8.80 o 
 -10   7   4        0.48       -7.21      7.45 o 
  -9   7   4        6.35       -3.85      6.72 o 
  -8   7   4        4.90        5.78      5.34 o 
  -7   7   4       46.27       66.44      5.57 o 
  -6   7   4        2.80        8.39      5.60 o 
  -5   7   4       16.52        6.02      5.42 o 
  -4   7   4       58.89       37.34      5.71 o 
  -3   7   4       32.99       52.68      5.81 o 
  -2   7   4        2.75       -2.68      5.09 o 
  -1   7   4       95.87      111.38      7.62 o 
   0   7   4       12.26        5.52      5.88 o 
   1   7   4        8.05       15.42      6.00 o 
   2   7   4        0.78        7.79      7.12 o 
   3   7   4        5.26        1.48      6.21 o 
   4   7   4        0.22        0.82      6.14 o 
   5   7   4        2.89        4.33      6.93 o 
   6   7   4        5.93        0.97      6.99 o 
   7   7   4       10.13        6.49      7.36 o 
  -7   8   4        2.81       -5.47      6.51 o 
  -6   8   4        4.30        1.79      6.51 o 
  -5   8   4        4.02        0.52      6.25 o 
  -4   8   4       14.30        5.10      6.39 o 
  -3   8   4        8.99        8.85     11.77 o 
  -2   8   4        3.81        4.44      6.81 o 
  -1   8   4        3.12        2.31      6.95 o 
   0   8   4        4.73        7.13      6.35 o 
   1   8   4        0.79        8.77      7.74 o 
   2   8   4        1.41       -7.82      7.82 o 
   3   8   4       14.27        7.76      8.78 o 
 -18   1   5        0.14       -3.12      7.38 o 
 -17   1   5       20.22       26.41      7.59 o 
 -16   1   5       24.00       36.76      7.13 o 
 -15   1   5       11.12        2.94      5.94 o 
 -14   1   5       15.34       15.40      5.71 o 
 -13   1   5        8.09        9.14      3.87 o 
 -12   1   5       12.71       14.24      4.73 o 
 -11   1   5        1.15        1.04      3.81 o 
 -10   1   5       85.81      118.94      7.30 o 
  -9   1   5      891.39      973.32     11.83 o 
  -8   1   5       13.41       14.29      2.02 o 
  -7   1   5       57.04       55.05      4.33 o 
  -6   1   5     1022.16     1079.53     11.51 o 
  -5   1   5      158.58      154.62      2.58 o 
  -4   1   5      126.94      127.84      2.06 o 
  -3   1   5     2129.50     2218.68     21.46 o 
  -2   1   5     1746.81     1835.91     18.14 o 
  -1   1   5     3657.53     3702.60     35.44 o 
   0   1   5        5.48       10.94      1.43 o 
   1   1   5      171.54      185.68      3.60 o 
   2   1   5      135.34      140.24      3.51 o 
   3   1   5      381.89      436.33      6.06 o 
   4   1   5       77.33       89.54      3.22 o 
   5   1   5      314.74      319.62      5.91 o 
   6   1   5      153.79      157.53      6.96 o 
   7   1   5      118.08      123.39      4.75 o 
   8   1   5       13.07       17.64      3.73 o 
   9   1   5      129.08      128.66      6.48 o 
  10   1   5       59.97       69.58      6.57 o 
  11   1   5       14.33        7.03      5.47 o 
  12   1   5        1.56        6.60      7.30 o 
  13   1   5        0.03       -4.63      6.14 o 
  14   1   5       25.39       19.15     10.81 o 
 -18   2   5       15.27       30.72     11.71 o 
 -17   2   5       60.02       64.59      9.03 o 
 -16   2   5        6.25       -0.28      6.78 o 
 -15   2   5        0.28        1.55      5.91 o 
 -14   2   5        0.87       -1.08      5.75 o 
 -13   2   5      207.48      220.33     10.65 o 
 -12   2   5      261.39      267.57     11.51 o 
 -11   2   5       10.17       13.83      3.58 o 
 -10   2   5       45.24       40.50      3.42 o 
  -9   2   5       73.59       81.85      3.52 o 
  -8   2   5     3086.51     3105.31     31.23 o 
  -7   2   5      807.68      868.15      9.43 o 
  -6   2   5      764.18      819.86      8.75 o 
  -5   2   5      307.89      311.75      5.59 o 
  -4   2   5     1457.65     1583.56     14.79 o 
  -3   2   5     4646.01     4759.67     38.41 o 
  -2   2   5      213.71      232.66      3.27 o 
  -1   2   5      305.54      343.81      7.34 o 
   0   2   5        4.22        9.87      1.50 o 
   1   2   5     2143.30     2238.26     22.72 o 
   2   2   5      190.40      203.48      4.31 o 
   3   2   5       11.61       18.53      2.20 o 
   4   2   5        7.04       10.30      2.70 o 
   5   2   5      410.70      433.63     10.80 o 
   6   2   5        8.44       14.84      3.75 o 
   7   2   5      138.61      145.17      6.02 o 
   8   2   5      143.49      150.13      6.54 o 
   9   2   5       50.23       49.10      5.36 o 
  10   2   5       13.80       10.10      5.20 o 
  11   2   5        2.08        0.75      5.72 o 
  12   2   5       16.51       14.95      6.24 o 
  13   2   5        1.80        2.94      7.12 o 
 -17   3   5        2.27        9.80      8.28 o 
 -16   3   5       34.55       39.44      7.74 o 
 -15   3   5       14.01       14.75      6.94 o 
 -14   3   5       38.18       40.49      6.93 o 
 -13   3   5       19.73       18.12      6.13 o 
 -12   3   5        1.42       -2.02      5.04 o 
 -11   3   5       44.24       56.78      5.55 o 
 -10   3   5      193.36      197.04      6.19 o 
  -9   3   5       27.49       31.95      4.07 o 
  -8   3   5       34.10       25.50      3.45 o 
  -7   3   5      366.77      349.04      6.24 o 
  -6   3   5     1044.51     1026.42     10.99 o 
  -5   3   5      172.90      144.00      3.64 o 
  -4   3   5      684.87      598.97      7.19 o 
  -3   3   5       11.98       10.64      1.67 o 
  -2   3   5       22.04       16.04      1.67 o 
  -1   3   5     2237.49     2158.36     20.41 o 
   0   3   5     1214.27     1187.07     13.40 o 
   1   3   5      238.58      232.35      6.08 o 
   2   3   5       46.92       50.95      5.21 o 
   3   3   5      214.32      208.34      6.42 o 
   4   3   5      437.16      415.75     11.25 o 
   5   3   5      128.86      151.94      6.60 o 
   6   3   5      188.92      208.03     14.88 o 
   7   3   5       23.07       18.68      5.79 o 
   8   3   5        2.96        2.87      4.85 o 
   9   3   5       70.54       77.63      7.12 o 
  10   3   5       49.17       44.59      6.24 o 
  11   3   5        1.79       -1.21      6.11 o 
  12   3   5        7.45       19.05      6.66 o 
  13   3   5        9.22       -3.13      7.68 o 
 -16   4   5        0.57       -8.02      8.02 o 
 -15   4   5        1.90       -8.92      8.92 o 
 -14   4   5       37.47       46.45      9.28 o 
 -13   4   5      126.55      124.53      8.42 o 
 -12   4   5      167.57      150.09     13.85 o 
 -11   4   5      202.40      189.76      8.17 o 
 -10   4   5       63.52       48.41      4.67 o 
  -9   4   5       94.66       95.41      5.92 o 
  -8   4   5      601.71      578.49      8.79 o 
  -7   4   5      424.71      401.42      7.11 o 
  -6   4   5      509.00      457.09     11.72 o 
  -5   4   5      434.89      478.24      7.16 o 
  -4   4   5      170.55      154.29      4.18 o 
  -3   4   5     1157.31     1070.51     10.95 o 
  -2   4   5      953.26      937.21      9.93 o 
  -1   4   5      251.97      259.74      5.26 o 
   0   4   5       42.83       57.09      2.52 o 
   1   4   5      164.60      154.26      5.78 o 
   2   4   5      616.64      568.39     12.92 o 
   3   4   5      753.35      762.78     13.20 o 
   4   4   5       92.07       85.19      5.67 o 
   5   4   5       52.37       40.87      5.31 o 
   6   4   5      131.38      100.75      6.72 o 
   7   4   5      158.98      156.08      7.90 o 
   8   4   5      105.45       83.38      7.17 o 
   9   4   5       10.22        7.14      5.64 o 
  10   4   5        0.03       -0.93      7.03 o 
  11   4   5        3.86       -2.33      6.40 o 
  12   4   5        5.03        2.41      9.31 o 
 -15   5   5       35.32       26.91      9.84 o 
 -14   5   5       42.78       43.98      8.53 o 
 -13   5   5       21.50       25.71      7.37 o 
 -12   5   5       17.73       23.94      7.09 o 
 -11   5   5       80.11       85.77      8.93 o 
 -10   5   5       94.93       91.79      6.99 o 
  -9   5   5        2.73        1.12      4.36 o 
  -8   5   5       83.55       61.95      4.44 o 
  -7   5   5       44.64       55.08      4.23 o 
  -6   5   5      810.78      806.56     11.16 o 
  -5   5   5       43.07       45.99      3.42 o 
  -4   5   5      484.03      449.77      7.23 o 
  -3   5   5       32.07       38.54      2.93 o 
  -2   5   5      158.50      158.98      4.08 o 
  -1   5   5      243.78      238.39      9.35 o 
   0   5   5       17.36       22.03      3.78 o 
   1   5   5        6.75        5.71      4.25 o 
   2   5   5       31.81       38.45      4.99 o 
   3   5   5       63.25       57.91      5.45 o 
   4   5   5      123.43      100.38      8.88 o 
   5   5   5        2.69        1.74      5.34 o 
   6   5   5       26.32       39.74      6.34 o 
   7   5   5        1.49       -0.35      6.06 o 
   8   5   5       42.66       41.43      7.24 o 
   9   5   5        8.80        6.84      7.38 o 
  10   5   5       13.30       24.72      6.86 o 
  11   5   5       13.23        7.12      8.07 o 
 -13   6   5       62.14       74.89     11.11 o 
 -12   6   5        5.03       17.76      7.47 o 
 -11   6   5       26.81       14.56      6.73 o 
 -10   6   5       73.70       89.48      7.60 o 
  -9   6   5        9.66       13.56      6.03 o 
  -8   6   5       29.44       35.69      5.19 o 
  -7   6   5      206.79      192.87      6.07 o 
  -6   6   5      103.79       98.45      5.50 o 
  -5   6   5       18.77       18.73      3.88 o 
  -4   6   5       40.87       51.11      4.89 o 
  -3   6   5      351.21      360.63      8.77 o 
  -2   6   5      508.17      513.36     10.65 o 
  -1   6   5       76.19       78.37      5.24 o 
   0   6   5        2.99        1.65      4.11 o 
   1   6   5       14.13       17.13      6.09 o 
   2   6   5       43.26       41.25      5.95 o 
   3   6   5      105.99      100.99      7.57 o 
   4   6   5       64.42       70.25      6.77 o 
   5   6   5        0.00       -2.35      5.65 o 
   6   6   5        5.55        4.19      6.28 o 
   7   6   5      175.51      175.95     14.73 o 
   8   6   5       22.00       24.66      9.06 o 
   9   6   5       44.88       45.13      8.57 o 
 -11   7   5        2.03       -6.70      7.71 o 
 -10   7   5       10.55       23.60      7.66 o 
  -9   7   5        0.71        0.96      6.94 o 
  -8   7   5        2.20       -5.17      5.17 o 
  -7   7   5        0.45        3.21      4.66 o 
  -6   7   5      118.24      119.36      8.65 o 
  -5   7   5        0.65        1.66      5.21 o 
  -4   7   5       60.20       66.54      8.46 o 
  -3   7   5        4.91        6.28      5.23 o 
  -2   7   5        7.40       -2.65      5.02 o 
  -1   7   5        3.89       12.01      5.40 o 
   0   7   5        0.60       -0.65      8.71 o 
   1   7   5        0.92        0.31      6.77 o 
   2   7   5       21.58       13.88      6.43 o 
   3   7   5       15.11       13.17      9.81 o 
   4   7   5        6.38       11.59      6.93 o 
   5   7   5        5.38        3.40      6.89 o 
   6   7   5        2.51        0.35      7.24 o 
   7   7   5        0.22       -1.52      7.87 o 
  -7   8   5       16.41       21.18      7.51 o 
  -6   8   5        0.35        6.41      6.42 o 
  -5   8   5        6.90        7.65      6.53 o 
  -4   8   5        3.25       -1.58      5.93 o 
  -3   8   5       36.62       47.80      7.74 o 
  -2   8   5        1.86       -7.11      7.11 o 
  -1   8   5        0.35        0.11      6.15 o 
   0   8   5        9.65       18.71      6.39 o 
   1   8   5        9.88       16.33      9.76 o 
   2   8   5        2.01        1.25      9.49 o 
   3   8   5        9.73        7.08      8.35 o 
 -18   0   6       22.14       13.57     14.38 o 
 -17   0   6      147.51      108.85     18.01 o 
 -16   0   6      305.16      284.61     16.14 o 
 -15   0   6     1011.66      967.65     18.99 o 
 -14   0   6      274.79      276.04     10.72 o 
 -13   0   6       13.05        5.08      6.50 o 
 -12   0   6      358.72      334.17      9.63 o 
 -11   0   6     2365.75     2369.30     32.70 o 
 -10   0   6     4921.53     4747.22     60.39 o 
  -9   0   6      398.35      373.44      8.66 o 
  -8   0   6      407.07      351.84      7.17 o 
  -7   0   6     1877.59     1861.56     24.49 o 
  -6   0   6    30740.44    26247.25   2355.41 o 
  -4   0   6     1251.42     1356.71     22.36 o 
  -3   0   6     3434.82     3724.31     59.08 o 
  -2   0   6     5752.27     5811.96     87.16 o 
  -1   0   6    23546.87    22599.23    383.74 o 
   0   0   6    14539.78    15194.27    223.23 o 
   1   0   6     2194.67     2003.21     31.65 o 
   2   0   6     1128.44     1151.63     16.63 o 
   3   0   6      487.57      491.99     11.88 o 
   4   0   6     6780.53     7081.71     88.22 o 
   5   0   6      968.97      943.88     15.94 o 
   6   0   6       56.22       41.94      5.40 o 
   7   0   6        1.26        3.65      4.63 o 
   8   0   6        2.37        0.12      5.23 o 
   9   0   6     1149.31     1201.58     28.11 o 
  10   0   6       62.75       68.27      7.38 o 
  11   0   6       23.80       16.36      9.06 o 
  12   0   6       51.44       46.80     10.38 o 
  13   0   6        7.20        2.57     10.42 o 
 -18   1   6       76.08       98.90     10.25 o 
 -17   1   6      260.58      250.07     10.60 o 
 -16   1   6      105.80      117.54      8.12 o 
 -15   1   6       69.03       55.78      6.56 o 
 -14   1   6      269.80      278.31     11.80 o 
 -13   1   6     1506.85     1431.28     29.95 o 
 -12   1   6     1262.54     1228.13     20.28 o 
 -11   1   6     2459.24     2395.41     23.50 o 
 -10   1   6       82.52       84.40      4.01 o 
  -9   1   6     2265.69     2150.00     22.38 o 
  -8   1   6     1301.35     1188.71     13.08 o 
  -7   1   6    14765.44    14716.76    249.98 o 
  -6   1   6      741.97      738.80     10.92 o 
  -5   1   6      710.36      690.14      6.84 o 
  -4   1   6     2813.12     2787.46     26.84 o 
  -3   1   6     9568.73     9523.50     89.21 o 
  -2   1   6    29607.70    26658.22    251.73 o 
  -1   1   6    10329.92    10801.98    101.28 o 
   0   1   6      107.90      109.18      2.98 o 
   1   1   6      445.95      419.39      5.45 o 
   2   1   6     3754.55     3607.91     32.52 o 
   3   1   6     5956.49     6011.49     53.08 o 
   4   1   6      283.99      264.33      5.19 o 
   5   1   6       66.26       56.86      3.42 o 
   6   1   6      327.98      350.93      6.79 o 
   7   1   6      560.52      564.04     10.31 o 
   8   1   6     1129.25     1131.06     14.02 o 
   9   1   6      179.08      152.42      6.73 o 
  10   1   6       44.82       41.92      5.63 o 
  11   1   6      143.39      170.12      7.89 o 
  12   1   6       35.97       42.60     11.97 o 
  13   1   6       95.71      113.49      9.07 o 
 -18   2   6        4.66        3.95      8.05 o 
 -17   2   6       63.42       63.05      8.23 o 
 -16   2   6      107.31      104.78     11.19 o 
 -15   2   6      406.95      418.30     11.95 o 
 -14   2   6      252.43      268.31     11.83 o 
 -13   2   6       25.32       18.68      4.72 o 
 -12   2   6      272.18      295.34     18.94 o 
 -11   2   6     1159.68     1175.26     17.13 o 
 -10   2   6     3266.48     3213.72     32.85 o 
  -9   2   6      551.97      500.08      7.46 o 
  -8   2   6       52.62       61.66      3.13 o 
  -7   2   6       60.62       76.75      2.49 o 
  -6   2   6     5256.14     5293.79     46.38 o 
  -5   2   6     4464.32     4174.40     36.73 o 
  -4   2   6     2527.92     2546.34     22.93 o 
  -3   2   6     1430.92     1393.27     12.25 o 
  -2   2   6        5.22        2.64      1.22 o 
  -1   2   6     4570.23     4338.15     41.96 o 
   0   2   6     5279.19     5178.31     49.90 o 
   1   2   6      150.58      105.65      3.27 o 
   2   2   6       30.22       30.57      2.44 o 
   3   2   6      158.04      176.29      4.87 o 
   4   2   6     2531.72     2575.73     27.14 o 
   5   2   6      285.10      249.27      5.77 o 
   6   2   6      118.90      114.96      5.41 o 
   7   2   6      126.03      121.42      5.91 o 
   8   2   6        4.87        8.53      4.67 o 
   9   2   6      335.35      340.81      9.26 o 
  10   2   6      138.12      140.59      8.04 o 
  11   2   6        1.44       -2.95      5.87 o 
  12   2   6        9.17        1.95      6.33 o 
  13   2   6        0.95       -7.32      7.32 o 
 -17   3   6      117.44      107.30      9.59 o 
 -16   3   6       64.81       57.43      7.83 o 
 -15   3   6        1.09       -1.66      6.45 o 
 -14   3   6       36.04       36.84      7.62 o 
 -13   3   6      439.30      467.83     12.75 o 
 -12   3   6      426.83      423.06     11.01 o 
 -11   3   6     1212.14     1228.78     24.89 o 
 -10   3   6       36.65       49.66      4.49 o 
  -9   3   6       35.85       50.71      4.06 o 
  -8   3   6      338.13      317.04      5.52 o 
  -7   3   6     4229.63     4135.47     37.33 o 
  -6   3   6      783.33      789.20      9.04 o 
  -5   3   6       15.89       22.21      2.02 o 
  -4   3   6      778.88      806.26      8.91 o 
  -3   3   6     1261.96     1249.50     11.71 o 
  -2   3   6     2444.60     2533.00     21.74 o 
  -1   3   6      265.59      247.12      5.98 o 
   0   3   6       19.98       10.29      2.12 o 
   1   3   6      491.51      474.90      9.48 o 
   2   3   6       71.68       68.65      4.31 o 
   3   3   6     1958.73     1936.05     24.45 o 
   4   3   6      322.75      337.01      8.75 o 
   5   3   6       32.55       11.30      4.38 o 
   6   3   6      554.07      504.78     11.28 o 
   7   3   6        3.10        3.12      4.60 o 
   8   3   6      592.90      570.95     11.75 o 
   9   3   6        6.59       11.27      6.03 o 
  10   3   6        1.34       -5.69      5.75 o 
  11   3   6       23.59       21.09      6.52 o 
  12   3   6        7.70        5.83      6.75 o 
 -16   4   6        1.32       -5.33      8.27 o 
 -15   4   6       26.87       27.54      8.80 o 
 -14   4   6       34.07       35.15      6.86 o 
 -13   4   6        0.20        5.49      7.99 o 
 -12   4   6        2.79        4.08      5.62 o 
 -11   4   6        7.42       13.30      5.28 o 
 -10   4   6       23.55       26.80      4.27 o 
  -9   4   6       39.11       42.60      4.97 o 
  -8   4   6       12.97       15.91      3.43 o 
  -7   4   6       71.02       67.54      4.08 o 
  -6   4   6       50.73       65.30      3.42 o 
  -5   4   6      793.65      813.59     12.15 o 
  -4   4   6        6.53       10.35      2.24 o 
  -3   4   6       35.34       33.06      2.52 o 
  -2   4   6        6.60        5.72      2.17 o 
  -1   4   6      123.22      139.79      4.19 o 
   0   4   6      332.01      354.58      8.13 o 
   1   4   6       13.73       20.23      4.15 o 
   2   4   6      132.20      131.02      5.96 o 
   3   4   6      281.26      275.69      8.41 o 
   4   4   6      365.20      341.46      9.48 o 
   5   4   6       73.57       79.32      6.02 o 
   6   4   6       67.88       69.20      6.83 o 
   7   4   6        4.43        8.04      5.85 o 
   8   4   6        0.58        1.71      6.00 o 
   9   4   6       54.79       65.33      6.77 o 
  10   4   6        0.42       -6.28      6.28 o 
  11   4   6        3.24        7.37      6.86 o 
 -15   5   6        0.60       -5.61     12.96 o 
 -14   5   6       13.53       21.32      7.84 o 
 -13   5   6       71.41       76.99      8.03 o 
 -12   5   6        5.41       11.11      6.36 o 
 -11   5   6       47.36       39.53      6.39 o 
 -10   5   6       26.03       29.61      5.70 o 
  -9   5   6       78.20       96.80      5.76 o 
  -8   5   6      132.94      112.70      8.09 o 
  -7   5   6      437.30      466.83      7.68 o 
  -6   5   6       13.02       19.20      3.36 o 
  -5   5   6       26.35       23.70      3.16 o 
  -4   5   6        4.57        8.18      3.11 o 
  -3   5   6      108.66      137.58      3.98 o 
  -2   5   6      397.91      460.97     10.51 o 
  -1   5   6      254.41      269.98      7.21 o 
   0   5   6       13.48       11.14      3.76 o 
   1   5   6        5.43        6.70      4.64 o 
   2   5   6       66.38       56.91      5.43 o 
   3   5   6       67.66       82.33      6.20 o 
   4   5   6       42.35       50.73      5.94 o 
   5   5   6        3.00        2.52      5.43 o 
   6   5   6       18.97       17.50      6.22 o 
   7   5   6       33.81       30.97      6.85 o 
   8   5   6       34.01       30.90      7.52 o 
   9   5   6        4.01        3.57      7.38 o 
  10   5   6        0.05       -5.40      6.48 o 
 -14   6   6        0.29       -8.14      8.14 o 
 -13   6   6        2.97       -7.65      7.65 o 
 -12   6   6       22.59       18.24      9.63 o 
 -11   6   6        5.52       10.69      6.77 o 
 -10   6   6       30.48       37.50      6.79 o 
  -9   6   6        5.52       -0.60      7.39 o 
  -8   6   6       10.46       15.94      4.10 o 
  -7   6   6       26.00       23.70      4.10 o 
  -6   6   6       61.13       98.16      4.82 o 
  -5   6   6        7.12       18.35      3.71 o 
  -4   6   6       10.38        8.73      4.31 o 
  -3   6   6       76.63       82.67      5.40 o 
  -2   6   6        0.87       -2.12      4.75 o 
  -1   6   6        0.01       -4.09      4.09 o 
   0   6   6        3.25        9.48      4.53 o 
   1   6   6        2.30        1.55      5.71 o 
   2   6   6        3.40        9.96      5.29 o 
   3   6   6       44.67       45.08      6.08 o 
   4   6   6       40.26       37.79      6.54 o 
   5   6   6        3.04        0.29      6.10 o 
   6   6   6        0.21       -6.26      6.26 o 
   7   6   6        1.83        7.48      7.16 o 
   8   6   6       10.46       18.16      7.59 o 
 -11   7   6        7.21        8.90      7.78 o 
 -10   7   6        0.51        1.37      7.21 o 
  -9   7   6        0.17       -2.28      6.03 o 
  -8   7   6        4.96        0.09      5.04 o 
  -7   7   6        0.67       -0.25      5.50 o 
  -6   7   6        0.51        5.47      5.32 o 
  -5   7   6        1.10        3.70      5.20 o 
  -4   7   6        7.19       11.34      5.33 o 
  -3   7   6      100.34       90.05      7.47 o 
  -2   7   6        6.30        6.98      5.21 o 
  -1   7   6        0.02        1.80      5.77 o 
   0   7   6        0.14        2.73      6.70 o 
   1   7   6        1.89        4.46      8.38 o 
   2   7   6        0.62        5.52      6.41 o 
   3   7   6       31.79       43.03      7.23 o 
   4   7   6        1.67       -5.02      9.40 o 
   5   7   6        4.18        6.21      9.20 o 
   6   7   6        4.44        7.07      7.68 o 
  -7   8   6        5.67        9.56      8.39 o 
  -6   8   6        6.85        3.22      6.44 o 
  -5   8   6        4.50        2.51      6.19 o 
  -4   8   6        0.06        8.82      7.35 o 
  -3   8   6        9.27        7.28      7.32 o 
  -2   8   6        1.26       -0.24      6.72 o 
  -1   8   6        1.36       -5.52      8.72 o 
   0   8   6        0.14        5.56      7.18 o 
   1   8   6        0.52       -1.60     11.16 o 
   2   8   6       18.04        1.69      9.19 o 
 -19   1   7       15.01        4.10      7.86 o 
 -18   1   7        3.33       11.28      7.17 o 
 -17   1   7       45.48       37.82      7.22 o 
 -16   1   7      167.90      185.37     14.44 o 
 -15   1   7        4.54        0.52      5.74 o 
 -14   1   7        9.21       14.64      5.13 o 
 -13   1   7        4.13        2.02      4.45 o 
 -12   1   7       45.39       38.95      4.02 o 
 -11   1   7       16.25       21.76      2.78 o 
 -10   1   7      128.42      128.19      3.95 o 
  -9   1   7      558.28      583.24      7.76 o 
  -8   1   7      295.86      312.24      4.87 o 
  -7   1   7     2205.60     2377.13     21.48 o 
  -6   1   7        3.38        4.82      0.98 o 
  -5   1   7      393.42      397.90      4.93 o 
  -4   1   7       25.45       24.56      1.74 o 
  -3   1   7     2356.97     2434.43     23.90 o 
  -2   1   7        9.66        8.74      1.34 o 
  -1   1   7       26.69       30.13      1.52 o 
   0   1   7     2035.87     2248.39     20.65 o 
   1   1   7      107.83      101.56      2.94 o 
   2   1   7      595.28      625.77     11.71 o 
   3   1   7      126.45      141.37      4.42 o 
   4   1   7      660.05      694.71     10.91 o 
   5   1   7        1.95        5.50      2.94 o 
   6   1   7       92.73       98.01      4.38 o 
   7   1   7       35.94       35.94      4.03 o 
   8   1   7       25.10       17.01      4.76 o 
   9   1   7        0.34       -4.85      4.85 o 
  10   1   7        3.10       -3.23      5.36 o 
  11   1   7        0.93       -3.25      5.70 o 
  12   1   7       13.12        9.40      6.49 o 
  13   1   7        0.74       -7.36      7.36 o 
 -18   2   7       18.72       14.02      7.90 o 
 -17   2   7       52.88       44.44      8.58 o 
 -16   2   7       15.63       11.47      6.72 o 
 -15   2   7       22.76       32.18      6.45 o 
 -14   2   7       44.37       48.76      6.30 o 
 -13   2   7      295.00      309.48     13.97 o 
 -12   2   7      467.90      480.58     10.22 o 
 -11   2   7     1154.57     1146.90     16.27 o 
 -10   2   7      529.53      498.47      7.82 o 
  -9   2   7      558.64      553.57      8.52 o 
  -8   2   7      305.50      345.40      6.24 o 
  -7   2   7      414.10      457.35      5.85 o 
  -6   2   7     1828.10     1940.14     16.65 o 
  -5   2   7       35.95       36.46      1.77 o 
  -4   2   7      318.71      287.49      3.79 o 
  -3   2   7      128.14      107.16      2.61 o 
  -2   2   7     2119.97     2193.86     22.22 o 
  -1   2   7     3542.62     3788.03     37.09 o 
   0   2   7       98.46      102.60      3.28 o 
   1   2   7     1217.91     1257.48     14.20 o 
   2   2   7      958.12     1003.93     12.22 o 
   3   2   7      181.97      192.51      5.17 o 
   4   2   7      195.80      212.73      5.25 o 
   5   2   7       60.16       68.47      4.58 o 
   6   2   7       71.06       74.29      6.52 o 
   7   2   7        1.97        1.29      4.23 o 
   8   2   7      109.78      103.86      6.36 o 
   9   2   7       49.42       54.35      6.00 o 
  10   2   7        0.96       -1.78      5.54 o 
  11   2   7       24.53       26.46      8.33 o 
  12   2   7        1.93       -6.27      6.27 o 
 -18   3   7        8.17        5.81      7.97 o 
 -17   3   7       23.95       26.04     11.15 o 
 -16   3   7       81.03       84.58      8.58 o 
 -15   3   7       89.57       87.34      8.26 o 
 -14   3   7      115.37      122.15     19.61 o 
 -13   3   7       62.20       64.85      6.38 o 
 -12   3   7      128.46      161.93      8.48 o 
 -11   3   7      372.19      358.94     15.21 o 
 -10   3   7      520.12      507.98      9.73 o 
  -9   3   7      928.40      908.86     10.59 o 
  -8   3   7       30.74       32.69      2.55 o 
  -7   3   7      100.60      116.21      3.52 o 
  -6   3   7      938.64      893.70      9.11 o 
  -5   3   7      393.58      371.32      6.04 o 
  -4   3   7      511.37      544.01      6.35 o 
  -3   3   7       33.95       36.93      2.08 o 
  -2   3   7       71.16       56.65      2.82 o 
  -1   3   7      639.09      582.35      9.13 o 
   0   3   7     1455.33     1470.81     17.31 o 
   1   3   7      298.25      312.13      7.70 o 
   2   3   7        0.13       -1.34      3.21 o 
   3   3   7       55.79       52.15      7.95 o 
   4   3   7      158.87      156.57      6.68 o 
   5   3   7       38.75       40.21      5.86 o 
   6   3   7        2.15       -0.71      4.17 o 
   7   3   7        1.78       -4.66      4.66 o 
   8   3   7        9.93        8.92      5.26 o 
   9   3   7      127.91      114.49      7.33 o 
  10   3   7       60.32       67.12      6.93 o 
  11   3   7       18.88       28.54      7.90 o 
  12   3   7        0.21       10.27      7.13 o 
 -17   4   7       44.70       33.31      8.49 o 
 -16   4   7       17.31       21.26      9.45 o 
 -15   4   7       10.72       13.03      8.37 o 
 -14   4   7       35.19       49.66      8.83 o 
 -13   4   7      107.90      131.25      9.99 o 
 -12   4   7       55.93       52.90      6.27 o 
 -11   4   7      401.28      360.68     10.04 o 
 -10   4   7       79.28       89.33      5.88 o 
  -9   4   7       27.99       35.25      3.85 o 
  -8   4   7      368.99      369.02      9.23 o 
  -7   4   7     1280.43     1247.63     13.76 o 
  -6   4   7      147.95      146.43      3.99 o 
  -5   4   7       42.86       46.35      2.95 o 
  -4   4   7      963.02      918.98      9.94 o 
  -3   4   7      579.89      532.78      7.27 o 
  -2   4   7     1294.89     1304.26     14.04 o 
  -1   4   7      518.96      530.53      8.38 o 
   0   4   7       18.55       35.32      5.77 o 
   1   4   7        4.13        5.01      5.06 o 
   2   4   7      101.53       85.39      5.34 o 
   3   4   7      578.95      555.72     11.44 o 
   4   4   7       83.86       86.33      6.17 o 
   5   4   7        0.41        1.66      4.92 o 
   6   4   7        4.09        4.95      5.42 o 
   7   4   7       99.69       87.22      7.43 o 
   8   4   7        8.65       10.14      5.73 o 
   9   4   7        1.95       -5.84      5.84 o 
  10   4   7        0.17       -3.06      6.44 o 
  11   4   7        0.16       -6.57      6.57 o 
 -16   5   7        7.38        8.47      9.96 o 
 -15   5   7       30.09       17.24      9.73 o 
 -14   5   7       50.60       36.56      7.67 o 
 -13   5   7        4.22        2.19      6.57 o 
 -12   5   7       12.32        6.80      6.25 o 
 -11   5   7      165.02      184.60      8.59 o 
 -10   5   7      225.66      223.45      7.65 o 
  -9   5   7       69.18       61.01      4.85 o 
  -8   5   7        1.27        1.90      3.33 o 
  -7   5   7        1.02        0.05      3.10 o 
  -6   5   7      620.89      607.39     10.80 o 
  -5   5   7      370.80      361.10      6.45 o 
  -4   5   7      214.89      211.75      5.57 o 
  -3   5   7        1.41        1.44      2.52 o 
  -2   5   7      347.01      329.23      7.48 o 
  -1   5   7      621.29      614.59     11.66 o 
   0   5   7      465.71      451.58     20.67 o 
   1   5   7      163.70      152.98      6.83 o 
   2   5   7        1.05        3.60      4.66 o 
   3   5   7       42.43       35.76      5.59 o 
   4   5   7       64.97       60.57      6.38 o 
   5   5   7      163.23      142.97      8.12 o 
   6   5   7       46.28       63.88      7.45 o 
   7   5   7       72.78       64.47      8.92 o 
   8   5   7        1.84       13.42      7.24 o 
   9   5   7       31.98       23.08      6.99 o 
  10   5   7       26.01       34.63      7.65 o 
 -14   6   7        5.99        9.10      8.14 o 
 -13   6   7       93.56       99.76      9.20 o 
 -12   6   7       97.90       91.94      8.12 o 
 -11   6   7       33.06       24.94      6.82 o 
 -10   6   7        0.49       -0.52      5.26 o 
  -9   6   7        3.87       14.29      5.64 o 
  -8   6   7        2.23        3.11      4.52 o 
  -7   6   7       26.39       28.16      4.59 o 
  -6   6   7       28.26       24.39      3.95 o 
  -5   6   7        0.34        1.42      3.78 o 
  -4   6   7        1.41        7.66      4.38 o 
  -3   6   7       66.98       62.29      5.61 o 
  -2   6   7       97.79      107.15      5.79 o 
  -1   6   7       12.63       13.12      7.50 o 
   0   6   7       39.72       27.58      6.05 o 
   1   6   7        1.89        2.34      5.93 o 
   2   6   7       43.37       38.56      6.20 o 
   3   6   7       10.31        0.51      5.74 o 
   4   6   7       40.82       50.85      7.08 o 
   5   6   7        0.22        9.11      6.82 o 
   6   6   7        0.23        1.85      6.92 o 
   7   6   7        4.99        4.86      7.45 o 
   8   6   7       39.03       41.83      8.87 o 
 -11   7   7       10.39       23.57      7.62 o 
 -10   7   7       11.25        9.86      7.29 o 
  -9   7   7        0.87        3.66      6.01 o 
  -8   7   7        1.69       -5.61      5.61 o 
  -7   7   7        0.06       -1.90      5.41 o 
  -6   7   7       47.78       62.80      6.62 o 
  -5   7   7       10.29       13.43      5.65 o 
  -4   7   7       13.17       20.14      5.69 o 
  -3   7   7       14.07       19.88      6.08 o 
  -2   7   7       41.39       33.23      8.33 o 
  -1   7   7       13.34       15.07      7.26 o 
   0   7   7       37.51       50.31      7.82 o 
   1   7   7        1.06       -1.28      6.12 o 
   2   7   7        0.76       -5.05      6.27 o 
   3   7   7        0.23       -0.33     11.87 o 
   4   7   7       24.48       23.08      8.10 o 
   5   7   7        6.04        4.60      7.27 o 
  -7   8   7       19.08       28.53     11.65 o 
  -6   8   7        5.41       12.41      7.20 o 
  -5   8   7        0.10       -1.90      6.90 o 
  -4   8   7        8.78       20.77      7.32 o 
  -3   8   7        2.30       -3.77      6.58 o 
  -2   8   7       18.91       25.72     14.01 o 
  -1   8   7       11.47       20.94      7.55 o 
   0   8   7        2.09        8.45      8.08 o 
   1   8   7        2.46       -4.62      8.55 o 
 -19   0   8       16.48      -11.55     15.52 o 
 -18   0   8       33.72       28.90     14.47 o 
 -17   0   8       29.46       23.41      7.44 o 
 -16   0   8      659.52      686.82     16.32 o 
 -15   0   8      536.46      558.01     17.64 o 
 -14   0   8      259.14      284.86     13.45 o 
 -13   0   8      111.07       89.54     13.28 o 
 -12   0   8       11.50       12.33     18.82 o 
 -11   0   8     2943.17     2753.38     36.67 o 
 -10   0   8     8474.09     8042.91     99.09 o 
  -9   0   8     4186.10     4254.56     53.50 o 
  -8   0   8     3214.05     3413.16     42.94 o 
  -7   0   8       51.43       48.08      5.50 o 
  -6   0   8     8435.46     8639.45    128.50 o 
  -5   0   8    13153.87    12878.93    191.58 o 
  -4   0   8     1526.57     1535.03     33.95 o 
  -3   0   8     2818.36     2927.30     36.35 o 
  -2   0   8      309.74      289.17      5.30 o 
  -1   0   8     6894.98     7024.58     85.72 o 
   0   0   8     1476.77     1419.15     19.52 o 
   1   0   8     8761.22     8964.16    109.75 o 
   2   0   8        3.87       10.65      3.86 o 
   3   0   8      154.81      157.60      8.00 o 
   4   0   8     1855.37     1916.03     27.52 o 
   5   0   8      681.99      691.52     13.57 o 
   6   0   8      503.36      513.63     16.07 o 
   7   0   8       61.11       62.89      6.30 o 
   8   0   8      320.64      363.01     11.58 o 
   9   0   8       59.70       70.16     10.36 o 
  10   0   8      431.40      411.74     17.05 o 
  11   0   8        1.37       10.77     10.06 o 
  12   0   8        0.09        1.78     10.78 o 
 -19   1   8       25.22       24.78      8.09 o 
 -18   1   8       68.18       62.79      8.08 o 
 -17   1   8      154.41      154.75      8.85 o 
 -16   1   8      280.04      282.12     10.25 o 
 -15   1   8       38.15       44.98     10.86 o 
 -14   1   8      480.87      462.09     13.59 o 
 -13   1   8      641.04      642.05     12.36 o 
 -12   1   8     2360.61     2291.03     25.19 o 
 -11   1   8     1382.57     1375.41     18.14 o 
 -10   1   8      184.46      189.87      4.48 o 
  -9   1   8     4715.77     4620.65     44.82 o 
  -8   1   8      376.36      313.70      7.31 o 
  -7   1   8    10380.75    10655.93    100.16 o 
  -6   1   8      472.59      387.09      6.36 o 
  -5   1   8        2.74        1.05      1.15 o 
  -4   1   8     3605.98     3513.27     38.13 o 
  -3   1   8      753.78      713.62      8.28 o 
  -2   1   8     2733.98     2634.55     26.13 o 
  -1   1   8     3664.43     3917.71     34.63 o 
   0   1   8        0.17       -0.65      1.49 o 
   1   1   8     3825.33     3915.86     35.21 o 
   2   1   8       84.45       54.46      3.70 o 
   3   1   8     2768.86     2841.43     26.91 o 
   4   1   8       63.81       42.82      3.22 o 
   5   1   8      241.57      218.92      6.94 o 
   6   1   8      893.86      911.79     12.00 o 
   7   1   8      270.85      261.02      8.41 o 
   8   1   8      494.90      493.24     10.47 o 
   9   1   8       79.68       78.01      6.12 o 
  10   1   8        6.03       -1.91      5.50 o 
  11   1   8        6.76       15.22      6.26 o 
  12   1   8        1.20       10.91      7.37 o 
 -19   2   8        1.72       -0.07      7.77 o 
 -18   2   8       15.35       11.08      7.65 o 
 -17   2   8       13.58        9.23      7.77 o 
 -16   2   8      156.92      154.60      9.02 o 
 -15   2   8      457.47      443.82     12.13 o 
 -14   2   8      623.44      597.51     15.05 o 
 -13   2   8       25.42       20.75      7.56 o 
 -12   2   8       81.01       91.55      8.52 o 
 -11   2   8     3098.45     3126.71     36.37 o 
 -10   2   8     2262.94     2273.09     23.81 o 
  -9   2   8      954.14      933.77     10.21 o 
  -8   2   8       28.09       24.30      2.01 o 
  -7   2   8      244.05      205.13      3.38 o 
  -6   2   8     1535.16     1512.30     14.39 o 
  -5   2   8     7308.87     7080.09     67.16 o 
  -4   2   8       28.15       40.11      2.34 o 
  -3   2   8       30.79       30.70      2.09 o 
  -2   2   8      280.11      257.48      6.18 o 
  -1   2   8     8818.70     8546.04     81.25 o 
   0   2   8     5399.07     5389.32     52.35 o 
   1   2   8     2053.06     2150.37     22.81 o 
   2   2   8       10.57        9.50      2.98 o 
   3   2   8        3.38        3.02      2.52 o 
   4   2   8      849.68      850.22     10.86 o 
   5   2   8      650.72      647.31     10.81 o 
   6   2   8      135.33      120.11      5.95 o 
   7   2   8       59.84       51.04      5.35 o 
   8   2   8        2.39        0.10      5.01 o 
   9   2   8      111.91      107.65     10.52 o 
  10   2   8       87.57       89.64      7.15 o 
  11   2   8        4.83       -1.93      6.11 o 
  12   2   8       11.14        1.76      7.34 o 
 -18   3   8       21.89       27.33      8.59 o 
 -17   3   8       44.51       55.86      8.17 o 
 -16   3   8       80.88       87.32      9.57 o 
 -15   3   8        4.25        3.16      7.77 o 
 -14   3   8       41.96       59.79      7.79 o 
 -13   3   8      614.07      608.87     14.84 o 
 -12   3   8      277.85      293.67     13.72 o 
 -11   3   8      197.61      196.42      8.19 o 
 -10   3   8     1146.49     1120.51     18.81 o 
  -9   3   8     1876.04     1915.88     18.94 o 
  -8   3   8       61.97       68.48      2.69 o 
  -7   3   8     2496.06     2567.88     22.20 o 
  -6   3   8     1547.38     1534.21     15.20 o 
  -5   3   8      808.76      906.01      9.94 o 
  -4   3   8     2935.13     2900.96     24.69 o 
  -3   3   8      398.09      367.20      5.54 o 
  -2   3   8     1690.35     1536.59     16.99 o 
  -1   3   8     1652.32     1749.66     19.02 o 
   0   3   8       16.55       25.91      3.35 o 
   1   3   8      410.47      389.95      6.90 o 
   2   3   8       15.39       21.40      4.14 o 
   3   3   8     1947.17     1878.48     24.55 o 
   4   3   8      208.68      207.04     12.05 o 
   5   3   8      292.49      297.79      8.53 o 
   6   3   8      294.78      281.31      9.27 o 
   7   3   8        1.56       -4.10      4.87 o 
   8   3   8      110.73      101.11      6.89 o 
   9   3   8        0.47        1.32      5.76 o 
  10   3   8        5.21        5.15      6.39 o 
  11   3   8        2.59        2.62      6.67 o 
 -17   4   8        0.91       -7.52      7.52 o 
 -16   4   8       84.40      103.28     10.87 o 
 -15   4   8      120.01      143.91     11.17 o 
 -14   4   8      169.91      171.41     10.70 o 
 -13   4   8       67.14       78.21      7.24 o 
 -12   4   8        0.45       -2.52      5.09 o 
 -11   4   8      712.73      730.26     15.70 o 
 -10   4   8      643.00      679.58     12.51 o 
  -9   4   8       48.96       62.51      4.24 o 
  -8   4   8       97.74       99.87      4.48 o 
  -7   4   8       16.94       13.35      2.56 o 
  -6   4   8      383.16      401.53      6.44 o 
  -5   4   8     1897.23     1927.06     19.14 o 
  -4   4   8       68.19       79.54      3.20 o 
  -3   4   8       60.45       68.75      3.62 o 
  -2   4   8       24.51       25.73      3.05 o 
  -1   4   8      630.44      598.36     12.40 o 
   0   4   8       96.73      112.86      5.50 o 
   1   4   8       49.36       57.76      7.30 o 
   2   4   8        3.85        5.54      4.30 o 
   3   4   8      410.23      391.13      9.93 o 
   4   4   8      214.06      203.43      8.21 o 
   5   4   8       82.17       82.15      6.79 o 
   6   4   8        1.96        6.78      6.17 o 
   7   4   8       25.95       25.76      5.89 o 
   8   4   8        0.65       -1.78      5.93 o 
   9   4   8       10.83       19.67      6.53 o 
  10   4   8        5.59       -1.34      6.85 o 
 -16   5   8       12.35       36.48     10.47 o 
 -15   5   8       12.71        4.12      8.93 o 
 -14   5   8        3.85       18.74      8.35 o 
 -13   5   8        3.50        7.84      6.40 o 
 -12   5   8       66.99       76.25      7.25 o 
 -11   5   8        9.93       13.45      5.59 o 
 -10   5   8       21.54       27.25      4.97 o 
  -9   5   8      303.30      331.81      7.09 o 
  -8   5   8       76.66       56.46      3.90 o 
  -7   5   8      164.95      212.82      7.50 o 
  -6   5   8      108.70      129.66      4.95 o 
  -5   5   8       95.14       84.13      5.06 o 
  -4   5   8       14.98       21.96      4.88 o 
  -3   5   8        0.75        4.67      3.44 o 
  -2   5   8      256.79      279.58     11.37 o 
  -1   5   8      187.70      197.14     12.17 o 
   0   5   8        0.32        1.29      4.24 o 
   1   5   8       42.52       49.33      5.51 o 
   2   5   8       17.66       14.22      5.01 o 
   3   5   8      234.88      222.36      8.71 o 
   4   5   8       52.67       31.59      6.98 o 
   5   5   8      145.03      144.80     10.63 o 
   6   5   8      134.46      123.64      8.48 o 
   7   5   8       29.96       19.06      7.26 o 
   8   5   8      101.63      114.21      8.16 o 
   9   5   8        1.02        1.20      6.78 o 
 -14   6   8        5.08       11.57      9.68 o 
 -13   6   8        4.45        0.37      7.24 o 
 -12   6   8       24.29       24.74      7.22 o 
 -11   6   8        3.74        5.89      6.55 o 
 -10   6   8        0.95        3.88      5.25 o 
  -9   6   8        4.95       19.25      5.55 o 
  -8   6   8        0.31        6.87      4.04 o 
  -7   6   8       10.19        5.35      3.86 o 
  -6   6   8        0.90        0.12      3.70 o 
  -5   6   8      119.25      148.22      6.37 o 
  -4   6   8        5.66       -3.36      4.19 o 
  -3   6   8       35.53       46.96      5.85 o 
  -2   6   8       53.93       39.90      5.54 o 
  -1   6   8       59.74       65.62      7.69 o 
   0   6   8       19.05        9.00      5.15 o 
   1   6   8       59.94       60.33      6.30 o 
   2   6   8        1.13       -2.14      5.48 o 
   3   6   8       20.68       16.22      6.34 o 
   4   6   8       14.51       12.15      6.61 o 
   5   6   8        3.93       -2.26      6.85 o 
   6   6   8        6.38        9.89      7.63 o 
   7   6   8        0.33       -1.51      7.71 o 
 -12   7   8        0.24        3.96      7.75 o 
 -11   7   8        0.01       -7.01      7.01 o 
 -10   7   8       11.71       23.26      6.58 o 
  -9   7   8       29.24       51.80      6.65 o 
  -8   7   8       69.33       53.16      8.43 o 
  -7   7   8       92.25      120.36      7.16 o 
  -6   7   8       29.42       28.21      7.95 o 
  -5   7   8        1.42        2.84      5.95 o 
  -4   7   8        4.38       18.20      6.13 o 
  -3   7   8        6.87       -1.45      9.29 o 
  -2   7   8        0.07       -4.12      6.74 o 
  -1   7   8        0.63       -2.34      6.83 o 
   0   7   8       18.06       17.23      7.45 o 
   1   7   8        1.76        4.31      6.40 o 
   2   7   8       45.90       33.89      6.91 o 
   3   7   8       15.56       15.67      9.17 o 
   4   7   8        7.69        0.24      7.25 o 
   5   7   8       10.38       16.48      7.89 o 
  -7   8   8        1.43        9.73     13.46 o 
  -6   8   8        6.26       -7.16      7.16 o 
  -5   8   8        0.07        3.46      8.35 o 
  -4   8   8        7.36       -6.85      6.85 o 
  -3   8   8        7.98       12.49      8.25 o 
  -2   8   8       16.19       13.76      7.46 o 
  -1   8   8        1.64       -8.24      8.24 o 
   0   8   8        0.07       -2.33      8.17 o 
   1   8   8       10.47        9.66     15.09 o 
 -19   1   9       72.17       93.22      9.08 o 
 -18   1   9       26.41       34.89      7.51 o 
 -17   1   9       23.75       13.13      6.76 o 
 -16   1   9       33.26       24.06      7.64 o 
 -15   1   9      210.27      218.09     10.66 o 
 -14   1   9       44.13       41.01      5.55 o 
 -13   1   9       41.58       29.28      4.68 o 
 -12   1   9       34.28       36.73      4.49 o 
 -11   1   9       13.30       19.80      4.50 o 
 -10   1   9      653.24      668.93     10.18 o 
  -9   1   9      455.94      478.63      7.77 o 
  -8   1   9      483.71      490.20      6.60 o 
  -7   1   9       31.89       28.92      2.15 o 
  -6   1   9     1623.75     1834.31     18.42 o 
  -5   1   9     2354.55     2517.79     27.99 o 
  -4   1   9       10.62        8.50      1.67 o 
  -3   1   9     1169.53     1205.69     13.01 o 
  -2   1   9      225.34      212.07      4.21 o 
  -1   1   9      980.90     1054.17     10.80 o 
   0   1   9       89.34       98.87      3.02 o 
   1   1   9      197.98      209.21      4.50 o 
   2   1   9      104.68      112.26      4.69 o 
   3   1   9       11.10       14.84      2.88 o 
   4   1   9       35.33       41.36      3.92 o 
   5   1   9      208.84      208.13      6.05 o 
   6   1   9       47.90       50.32      4.34 o 
   7   1   9        3.29        2.65      4.49 o 
   8   1   9       21.51       29.09      5.46 o 
   9   1   9       16.78       22.25      5.66 o 
  10   1   9        8.04       21.55      5.90 o 
  11   1   9        0.18        2.11      6.25 o 
  12   1   9        0.01        4.57      7.59 o 
 -19   2   9       10.59       16.66      8.13 o 
 -18   2   9       32.08       36.84      8.01 o 
 -17   2   9       29.91       30.88      7.18 o 
 -16   2   9       16.19       16.77      6.52 o 
 -15   2   9       23.19       28.53      7.29 o 
 -14   2   9       10.96       12.17      7.75 o 
 -13   2   9      163.43      202.49     12.31 o 
 -12   2   9       40.01       37.79      4.37 o 
 -11   2   9       39.09       46.33      4.02 o 
 -10   2   9       14.02        4.37      3.05 o 
  -9   2   9      535.88      523.08      6.01 o 
  -8   2   9     1943.53     2021.68     17.49 o 
  -7   2   9      315.96      351.22      4.80 o 
  -6   2   9       22.64       18.22      1.99 o 
  -5   2   9       43.52       37.67      7.03 o 
  -4   2   9      670.03      672.35      7.42 o 
  -3   2   9      100.68       97.30      6.09 o 
  -2   2   9     1026.60     1061.80     12.24 o 
  -1   2   9     1593.61     1734.27     18.67 o 
   0   2   9       35.79       30.73      2.70 o 
   1   2   9      362.69      373.98      6.11 o 
   2   2   9      413.12      422.91      8.65 o 
   3   2   9      992.97     1024.74     12.24 o 
   4   2   9       28.69       30.42      4.08 o 
   5   2   9        0.85       -1.08      4.30 o 
   6   2   9        5.67        5.92      4.43 o 
   7   2   9       21.14       25.28      5.16 o 
   8   2   9       17.09       20.34      5.49 o 
   9   2   9        3.32       -5.50      5.50 o 
  10   2   9        0.24        2.02      6.02 o 
  11   2   9       14.19       11.52      6.69 o 
 -18   3   9        0.13       16.61      7.87 o 
 -17   3   9       33.03       35.00      8.03 o 
 -16   3   9       75.78       84.92      8.17 o 
 -15   3   9      139.22      146.10     10.31 o 
 -14   3   9      163.00      156.96     16.60 o 
 -13   3   9      111.95      115.85      7.93 o 
 -12   3   9       80.53       74.12      6.56 o 
 -11   3   9      985.22     1015.98     17.80 o 
 -10   3   9     2464.68     2427.83     25.86 o 
  -9   3   9      841.89      822.14      8.91 o 
  -8   3   9        1.15        1.19      1.97 o 
  -7   3   9      403.40      418.37      6.58 o 
  -6   3   9     1141.01     1143.75     11.97 o 
  -5   3   9     2189.45     2273.55     19.85 o 
  -4   3   9      198.03      193.55      4.25 o 
  -3   3   9       15.81       11.99      2.44 o 
  -2   3   9       80.18       76.81      4.34 o 
  -1   3   9     1194.39     1176.30     15.18 o 
   0   3   9     1861.38     1883.06     20.66 o 
   1   3   9      251.64      268.75      7.60 o 
   2   3   9        6.36        1.27      4.04 o 
   3   3   9      271.13      269.18      8.57 o 
   4   3   9      274.98      266.82      8.15 o 
   5   3   9       88.75       91.26      5.85 o 
   6   3   9       82.26       77.74      6.08 o 
   7   3   9        2.00       -3.37      5.17 o 
   8   3   9        4.28       -1.20      5.55 o 
   9   3   9        4.88        2.91      7.23 o 
  10   3   9       33.59       33.93      6.97 o 
  11   3   9        2.38        0.45      7.16 o 
 -17   4   9       42.04       30.34      9.36 o 
 -16   4   9       23.25       19.53     13.15 o 
 -15   4   9        7.98       15.74      8.47 o 
 -14   4   9      123.50      129.52     11.26 o 
 -13   4   9      237.15      268.80      9.66 o 
 -12   4   9      205.57      203.61      9.47 o 
 -11   4   9       28.93       34.81      5.84 o 
 -10   4   9       34.64       25.84      4.58 o 
  -9   4   9      234.39      233.38      6.86 o 
  -8   4   9      372.29      354.13      6.60 o 
  -7   4   9      784.58      776.13      9.02 o 
  -6   4   9      292.32      295.81      5.76 o 
  -5   4   9        5.98        3.82      3.54 o 
  -4   4   9      147.23      139.24      3.89 o 
  -3   4   9      538.66      520.98      8.56 o 
  -2   4   9       17.21       19.54      3.66 o 
  -1   4   9       78.51       68.97      5.31 o 
   0   4   9       95.99       88.37      5.41 o 
   1   4   9      151.90      125.58      6.22 o 
   2   4   9      591.87      590.20     11.97 o 
   3   4   9        2.39       -0.47      4.86 o 
   4   4   9       83.05       83.29      6.68 o 
   5   4   9        5.70        6.26      5.73 o 
   6   4   9      171.41      165.43      7.71 o 
   7   4   9       25.29       19.30      5.94 o 
   8   4   9        2.96        4.57      6.27 o 
   9   4   9        3.51       -1.45      6.42 o 
  10   4   9        3.00        8.26      7.08 o 
 -16   5   9       31.71       27.40      9.65 o 
 -15   5   9       27.43       35.70      9.19 o 
 -14   5   9       54.25       47.47      9.11 o 
 -13   5   9        2.31        2.33      6.55 o 
 -12   5   9       53.55       64.95      7.00 o 
 -11   5   9      200.57      202.71      7.43 o 
 -10   5   9      166.48      144.95      6.43 o 
  -9   5   9      207.87      199.29      7.58 o 
  -8   5   9       30.38       27.26      3.73 o 
  -7   5   9       11.35       11.01      3.58 o 
  -6   5   9       55.46       65.01      5.68 o 
  -5   5   9      430.16      415.00     11.26 o 
  -4   5   9      271.88      260.20      6.75 o 
  -3   5   9        0.67       -4.71      4.97 o 
  -2   5   9       40.13       36.27      4.81 o 
  -1   5   9      225.68      203.99      8.55 o 
   0   5   9      245.05      223.93      7.91 o 
   1   5   9      100.30      110.17      9.97 o 
   2   5   9       10.10        3.99      5.21 o 
   3   5   9        5.38        0.96      5.56 o 
   4   5   9       70.21       59.27      8.87 o 
   5   5   9       79.55       68.37      7.36 o 
   6   5   9       57.77       59.66      7.95 o 
   7   5   9        0.07       -7.23      7.23 o 
   8   5   9       13.27       28.78      8.17 o 
 -14   6   9        0.59       10.14      8.86 o 
 -13   6   9       32.72       43.81      7.61 o 
 -12   6   9       20.45       19.69      7.01 o 
 -11   6   9       29.79       32.41      5.82 o 
 -10   6   9       36.67       39.63      5.86 o 
  -9   6   9       51.30       54.74      5.72 o 
  -8   6   9       90.54      101.48      5.14 o 
  -7   6   9       32.98       37.35      4.18 o 
  -6   6   9        5.93        5.92      4.03 o 
  -5   6   9       17.38       11.62      4.90 o 
  -4   6   9       56.22       54.25      5.74 o 
  -3   6   9      192.20      204.41      7.95 o 
  -2   6   9       20.83       28.42      5.31 o 
  -1   6   9       38.58       33.30      5.86 o 
   0   6   9        5.50        7.57      5.47 o 
   1   6   9       43.20       30.56      5.99 o 
   2   6   9       11.63        9.97      6.13 o 
   3   6   9        0.84        1.76      6.12 o 
   4   6   9        0.15       -5.55      6.84 o 
   5   6   9       51.81       52.90      8.22 o 
   6   6   9       16.31       12.27      7.64 o 
   7   6   9        8.07        5.93      7.86 o 
 -12   7   9        5.53       -0.99      9.07 o 
 -11   7   9        9.78        5.00      7.08 o 
 -10   7   9       16.51       29.47      7.49 o 
  -9   7   9       39.21       37.68     12.08 o 
  -8   7   9        0.25       -2.28      9.63 o 
  -7   7   9        1.04        1.81      6.99 o 
  -6   7   9        8.93       10.93      6.16 o 
  -5   7   9       79.04      104.35      7.66 o 
  -4   7   9       47.42       53.99      6.91 o 
  -3   7   9        3.61        3.65      6.87 o 
  -2   7   9        0.78       -6.21      6.86 o 
  -1   7   9       44.19       34.17      7.76 o 
   0   7   9       15.69        7.18      6.59 o 
   1   7   9       26.47       30.24      7.35 o 
   2   7   9        2.75        0.92      6.75 o 
   3   7   9        1.81        6.68      8.52 o 
   4   7   9        0.23       -2.09     10.48 o 
  -7   8   9        0.14        5.81     10.40 o 
  -6   8   9        3.52       -1.18     10.30 o 
  -5   8   9        8.53        8.42      7.29 o 
  -4   8   9        1.40        7.17      8.29 o 
  -3   8   9        1.45       -8.02      8.02 o 
  -2   8   9        4.36        2.39      6.89 o 
  -1   8   9        0.77       -4.36      8.40 o 
   0   8   9        0.69      -13.60     13.60 o 
 -20   0  10      308.86      293.62     24.47 o 
 -19   0  10      235.33      221.15     22.63 o 
 -18   0  10      100.90      112.99      9.51 o 
 -17   0  10        8.09       -1.45      9.05 o 
 -16   0  10     1364.19     1338.14     60.65 o 
 -15   0  10     1330.67     1255.39     34.10 o 
 -14   0  10     1000.29      970.04     21.90 o 
 -13   0  10       30.29       25.70      6.37 o 
 -12   0  10      107.33      103.75      7.33 o 
 -11   0  10     3455.98     3182.77     70.69 o 
 -10   0  10     3416.82     3287.24     59.43 o 
  -9   0  10     5028.36     4902.68     75.56 o 
  -8   0  10     3609.14     3927.65     87.04 o 
  -7   0  10     4451.50     4540.32     83.57 o 
  -6   0  10     1225.03     1207.02     20.04 o 
  -5   0  10     8399.74     8448.08    126.42 o 
  -4   0  10    10195.30    10742.33    188.39 o 
  -3   0  10     1511.20     1797.51     23.47 o 
  -2   0  10       97.80      174.12      4.68 o 
  -1   0  10     3822.14     3994.05     50.32 o 
   0   0  10     5307.29     5397.80     67.51 o 
   1   0  10     3956.07     3807.10     49.03 o 
   2   0  10      457.03      468.33     10.26 o 
   3   0  10      196.10      213.91     10.87 o 
   4   0  10       56.61       77.65      7.67 o 
   5   0  10     3068.75     3015.78     41.76 o 
   6   0  10      234.44      239.06      9.70 o 
   7   0  10      307.00      282.78     13.50 o 
   8   0  10       75.14       52.12      7.50 o 
   9   0  10       38.94       50.58     10.11 o 
  10   0  10       65.36       77.97     11.24 o 
  11   0  10        9.64       10.29     10.43 o 
 -19   1  10       71.99       61.92      8.44 o 
 -18   1  10      256.62      245.75     10.53 o 
 -17   1  10      487.76      460.93     14.17 o 
 -16   1  10      205.57      212.26      8.94 o 
 -15   1  10       48.95       55.19      5.96 o 
 -14   1  10      873.92      871.64     14.84 o 
 -13   1  10      436.67      474.34     16.05 o 
 -12   1  10     4215.86     4083.41     53.78 o 
 -11   1  10      152.46      146.03      5.31 o 
 -10   1  10     1062.08     1081.44     16.04 o 
  -9   1  10     5697.28     5723.96     59.06 o 
  -8   1  10     4143.90     4011.22     40.04 o 
  -7   1  10     8984.07     9222.04     89.30 o 
  -6   1  10     1314.25     1347.49     14.02 o 
  -5   1  10      394.82      450.97      6.91 o 
  -4   1  10     2353.46     2248.20     22.67 o 
  -3   1  10     1576.57     1448.81     17.22 o 
  -2   1  10     5872.12     5880.23     51.26 o 
  -1   1  10       12.67       19.42      1.94 o 
   0   1  10      792.68      893.00     10.07 o 
   1   1  10     3486.39     3762.86     34.48 o 
   2   1  10      943.62      919.32     11.85 o 
   3   1  10     2850.39     2888.36     27.86 o 
   4   1  10      288.17      295.20      6.70 o 
   5   1  10      361.48      317.38      7.16 o 
   6   1  10      263.94      272.06     14.03 o 
   7   1  10       63.19       82.00      5.95 o 
   8   1  10       10.43        3.74      5.29 o 
   9   1  10       27.79       26.95      5.88 o 
  10   1  10        3.11        0.67      6.04 o 
  11   1  10        0.77        6.23      7.54 o 
 -19   2  10      106.42      105.03      9.33 o 
 -18   2  10       10.84        6.42      7.46 o 
 -17   2  10        1.44       14.66      6.90 o 
 -16   2  10      465.10      460.61     14.68 o 
 -15   2  10      210.18      194.47     12.13 o 
 -14   2  10     1260.26     1221.79     37.16 o 
 -13   2  10       61.31       60.24      5.91 o 
 -12   2  10      229.98      237.31     12.69 o 
 -11   2  10     1097.52     1084.95     15.07 o 
 -10   2  10     5984.69     5829.25     61.43 o 
  -9   2  10     2241.29     2105.21     18.20 o 
  -8   2  10     1145.62     1206.63     12.16 o 
  -7   2  10     1660.31     1717.48     17.92 o 
  -6   2  10      663.06      592.35      8.80 o 
  -5   2  10     7084.77     7096.68     61.50 o 
  -4   2  10     4440.02     4476.75     43.67 o 
  -3   2  10      553.46      544.29      7.68 o 
  -2   2  10      418.04      514.04      8.40 o 
  -1   2  10     1633.80     1647.49     18.12 o 
   0   2  10     1121.71     1099.48     12.01 o 
   1   2  10     1890.97     1894.53     18.99 o 
   2   2  10       22.85       21.56      2.96 o 
   3   2  10      184.70      179.62      5.35 o 
   4   2  10       73.03       73.24      4.90 o 
   5   2  10      501.41      466.77      9.59 o 
   6   2  10       46.05       45.61      5.37 o 
   7   2  10       17.09       20.77      5.34 o 
   8   2  10        7.68        5.87      5.54 o 
   9   2  10        9.22        3.90      6.00 o 
  10   2  10       70.15       66.92      7.29 o 
  11   2  10        7.74       -0.05      9.28 o 
 -18   3  10       25.83       17.36      8.13 o 
 -17   3  10       48.04       50.12      7.79 o 
 -16   3  10       56.06       34.17      8.77 o 
 -15   3  10       63.73       60.69      9.90 o 
 -14   3  10      763.64      729.92     20.77 o 
 -13   3  10       32.91       26.22      7.56 o 
 -12   3  10      832.41      845.36     16.37 o 
 -11   3  10      153.62      157.76      6.43 o 
 -10   3  10       33.45       31.18      4.68 o 
  -9   3  10     1579.42     1615.91     14.99 o 
  -8   3  10       61.29       57.88      2.64 o 
  -7   3  10     1240.76     1208.71     14.30 o 
  -6   3  10      857.23      883.32     10.81 o 
  -5   3  10      103.66      108.08      4.77 o 
  -4   3  10     1263.80     1224.74     14.31 o 
  -3   3  10      191.51      163.49      4.83 o 
  -2   3  10     1297.31     1296.20     15.23 o 
  -1   3  10       51.29       58.39      3.49 o 
   0   3  10        3.46        8.37      2.84 o 
   1   3  10      258.22      263.31      7.96 o 
   2   3  10      166.80      182.91      7.15 o 
   3   3  10     1286.62     1249.87     16.43 o 
   4   3  10       18.83       18.79      4.48 o 
   5   3  10      265.63      259.06      8.20 o 
   6   3  10      106.89      102.67      6.57 o 
   7   3  10       11.33       10.65      5.50 o 
   8   3  10       82.26       77.41      6.94 o 
   9   3  10        0.24        2.03      6.34 o 
  10   3  10        9.02        6.35      7.02 o 
 -18   4  10        2.25       -7.19      8.33 o 
 -17   4  10       10.13       11.18      9.08 o 
 -16   4  10       17.66       26.32      8.54 o 
 -15   4  10       27.08       41.94      9.41 o 
 -14   4  10      332.47      339.22     17.36 o 
 -13   4  10        0.51        1.01      6.31 o 
 -12   4  10       12.86       18.37      5.98 o 
 -11   4  10       78.96      103.38      5.97 o 
 -10   4  10      456.43      466.60     11.12 o 
  -9   4  10      109.11      118.51      4.24 o 
  -8   4  10      151.97      153.23      4.21 o 
  -7   4  10       27.08       38.95      3.11 o 
  -6   4  10       11.45        9.48      2.68 o 
  -5   4  10     1304.10     1352.21     14.49 o 
  -4   4  10      467.40      467.59      8.22 o 
  -3   4  10        4.51       -0.40      2.98 o 
  -2   4  10        3.55        2.49      4.06 o 
  -1   4  10     1320.73     1245.35     23.32 o 
   0   4  10        4.07        1.26      4.19 o 
   1   4  10      239.32      248.05      8.36 o 
   2   4  10      130.98      121.92      6.88 o 
   3   4  10      174.44      152.41      7.74 o 
   4   4  10       17.59       16.69      6.16 o 
   5   4  10      189.72      157.08      7.41 o 
   6   4  10       62.10       68.24      6.63 o 
   7   4  10        6.42        7.68      6.20 o 
   8   4  10       18.97       14.05      8.35 o 
   9   4  10        0.04       13.53      8.30 o 
 -16   5  10        0.29       -5.64     11.67 o 
 -15   5  10        2.08       14.00      8.64 o 
 -14   5  10       25.08       27.24      8.98 o 
 -13   5  10        3.46        7.06      6.31 o 
 -12   5  10      290.42      318.85     10.78 o 
 -11   5  10        4.59        7.37      5.24 o 
 -10   5  10      134.02      128.94      7.49 o 
  -9   5  10      172.49      185.14      7.44 o 
  -8   5  10       82.31       59.17      4.22 o 
  -7   5  10       63.51       83.22      4.42 o 
  -6   5  10        1.06        7.46      3.23 o 
  -5   5  10       36.83       43.94      3.75 o 
  -4   5  10        5.36        6.14      4.29 o 
  -3   5  10       91.53       65.72      5.34 o 
  -2   5  10      226.98      233.11      7.93 o 
  -1   5  10       56.57       40.86      5.21 o 
   0   5  10      143.48      156.56      7.41 o 
   1   5  10      174.07      145.60      7.43 o 
   2   5  10       62.17       52.70      6.29 o 
   3   5  10      220.42      202.23      9.09 o 
   4   5  10       54.10       42.72      8.24 o 
   5   5  10       68.08       95.06      8.23 o 
   6   5  10       13.40       31.06      7.72 o 
   7   5  10        0.38       -5.09      7.54 o 
   8   5  10        0.89        6.41      8.06 o 
 -15   6  10        0.11       -2.72     14.96 o 
 -14   6  10        6.59        1.39     11.22 o 
 -13   6  10        4.99        5.03      8.31 o 
 -12   6  10       24.26       13.78      8.05 o 
 -11   6  10        3.18       -7.23      7.23 o 
 -10   6  10        2.27        7.29      5.67 o 
  -9   6  10        4.60        3.88      5.80 o 
  -8   6  10       84.81       96.57      6.08 o 
  -7   6  10        4.16        1.54      4.41 o 
  -6   6  10       27.69       26.05      5.53 o 
  -5   6  10        0.07       -5.65      5.65 o 
  -4   6  10       20.86       21.29      6.52 o 
  -3   6  10        4.84        5.03      5.05 o 
  -2   6  10       46.01       47.50      5.90 o 
  -1   6  10        9.73       12.39      5.50 o 
   0   6  10       10.23       -1.55      5.44 o 
   1   6  10        7.76       22.74      6.22 o 
   2   6  10       25.30       21.64      6.69 o 
   3   6  10        0.52        9.22      6.59 o 
   4   6  10       30.08       31.05      7.49 o 
   5   6  10       10.91       12.94     11.35 o 
   6   6  10        3.77        9.33      8.10 o 
 -12   7  10       30.92       38.65      9.51 o 
 -11   7  10       44.65       32.63      7.68 o 
 -10   7  10       79.11       91.72      8.24 o 
  -9   7  10       18.17       27.61     10.48 o 
  -8   7  10        4.93       -4.14     16.98 o 
  -7   7  10       18.75       21.27      7.55 o 
  -6   7  10        0.62       -6.15      6.15 o 
  -5   7  10        2.09        9.74      7.59 o 
  -4   7  10       21.36        9.90      8.78 o 
  -3   7  10        2.05       -5.50      7.21 o 
  -2   7  10       39.43       39.47      8.01 o 
  -1   7  10        6.75        0.20     10.35 o 
   0   7  10       27.19       30.24      7.68 o 
   1   7  10        2.35       -3.18      7.16 o 
   2   7  10       11.77       12.96      7.19 o 
   3   7  10       26.72       33.94      8.07 o 
  -7   8  10        9.07       12.94     11.42 o 
  -6   8  10        7.77       -7.68      8.70 o 
  -5   8  10        0.12       -9.38      9.38 o 
  -4   8  10        6.29       14.98      8.59 o 
  -3   8  10        0.33       -8.50      8.50 o 
  -2   8  10       39.66       39.73      9.31 o 
 -20   1  11        0.53       -3.80      7.53 o 
 -19   1  11        3.42        2.39      7.25 o 
 -18   1  11       22.76       11.42      9.32 o 
 -17   1  11        0.24        2.97      7.44 o 
 -16   1  11       42.17       45.85     10.23 o 
 -15   1  11       27.17       23.95      5.44 o 
 -14   1  11       40.26       51.62      5.46 o 
 -13   1  11       69.52       68.26      5.26 o 
 -12   1  11       10.10        6.54      4.47 o 
 -11   1  11      204.39      224.29      7.21 o 
 -10   1  11      291.86      294.03      6.40 o 
  -9   1  11      403.35      481.89      7.78 o 
  -8   1  11      344.53      433.27      7.03 o 
  -7   1  11       33.73       33.66      1.83 o 
  -6   1  11      910.26     1005.31     12.73 o 
  -5   1  11      973.54     1099.28     13.87 o 
  -4   1  11      331.37      359.91      6.67 o 
  -3   1  11      573.03      643.50      8.35 o 
  -2   1  11       25.51       30.79      2.45 o 
  -1   1  11      187.65      203.93      4.27 o 
   0   1  11       50.91       66.48      7.15 o 
   1   1  11      176.37      165.81      4.57 o 
   2   1  11      271.43      241.77      8.15 o 
   3   1  11      215.95      241.52      6.10 o 
   4   1  11       97.81      102.18      4.87 o 
   5   1  11       21.38       15.85      3.98 o 
   6   1  11       64.80       73.49      5.89 o 
   7   1  11        0.99        4.60      4.88 o 
   8   1  11       15.07       13.38      5.59 o 
   9   1  11        4.85        9.24      5.89 o 
  10   1  11        0.17       -4.36      6.08 o 
 -19   2  11       25.30       33.47      8.06 o 
 -18   2  11      188.67      194.27     19.02 o 
 -17   2  11       17.09       14.49      9.02 o 
 -16   2  11        9.87        5.57      7.41 o 
 -15   2  11        0.88        5.18      8.05 o 
 -14   2  11      251.81      290.31     14.17 o 
 -13   2  11       68.99       78.59      6.22 o 
 -12   2  11        8.97       20.19      3.97 o 
 -11   2  11      160.48      174.86      5.89 o 
 -10   2  11       12.99        9.72      2.60 o 
  -9   2  11     1217.81     1236.27     12.51 o 
  -8   2  11      773.14      745.83      9.19 o 
  -7   2  11      305.81      282.44      6.99 o 
  -6   2  11        7.47        5.24      2.31 o 
  -5   2  11      385.67      418.67      6.60 o 
  -4   2  11      206.65      223.21      4.88 o 
  -3   2  11       67.64       70.84      4.49 o 
  -2   2  11        9.01        2.17      1.88 o 
  -1   2  11       17.50       16.18      2.31 o 
   0   2  11        7.77        0.98      2.40 o 
   1   2  11      127.88      136.73      6.46 o 
   2   2  11      468.65      487.39      7.96 o 
   3   2  11       12.78       14.02      3.94 o 
   4   2  11        7.22       11.70      4.27 o 
   5   2  11       38.12       42.14      5.20 o 
   6   2  11       31.90       48.20      5.67 o 
   7   2  11        1.88        1.25      5.45 o 
   8   2  11        0.33       -1.22      5.77 o 
   9   2  11       19.87       25.82      7.57 o 
  10   2  11        3.29        3.95      6.61 o 
 -19   3  11       64.83       70.76      9.18 o 
 -18   3  11       12.53        7.62      7.81 o 
 -17   3  11        5.79       -1.78      7.56 o 
 -16   3  11       85.19       81.40     11.22 o 
 -15   3  11      110.49      107.35     11.27 o 
 -14   3  11      113.97      108.84     10.64 o 
 -13   3  11      220.63      200.12     31.46 o 
 -12   3  11        2.24        6.90      5.07 o 
 -11   3  11       96.12      100.86      4.47 o 
 -10   3  11      399.01      413.42      7.77 o 
  -9   3  11      536.38      563.63      6.93 o 
  -8   3  11       48.42       52.56      3.10 o 
  -7   3  11      513.70      485.36      7.47 o 
  -6   3  11      918.69      923.07     11.22 o 
  -5   3  11      393.71      381.65      6.36 o 
  -4   3  11      226.04      239.64      5.80 o 
  -3   3  11       96.29      107.09      4.54 o 
  -2   3  11       73.55       64.01      3.75 o 
  -1   3  11      562.10      553.57      8.99 o 
   0   3  11      130.65      136.01      8.03 o 
   1   3  11      490.73      480.43     11.74 o 
   2   3  11        6.60        4.80      3.88 o 
   3   3  11      387.65      383.15      8.94 o 
   4   3  11       92.77       96.39      5.97 o 
   5   3  11       46.93       37.02      5.38 o 
   6   3  11       21.46       22.40      5.69 o 
   7   3  11        0.31       -5.55      5.55 o 
   8   3  11        1.60        8.55      6.36 o 
   9   3  11        0.23       -8.36      8.36 o 
 -18   4  11       23.15       20.74      8.75 o 
 -17   4  11      116.37      126.51     16.64 o 
 -16   4  11       15.52       26.69      8.56 o 
 -15   4  11        3.38       -1.06      7.47 o 
 -14   4  11       94.88       96.55     28.65 o 
 -13   4  11      212.36      210.89     11.19 o 
 -12   4  11       92.38       84.66      5.95 o 
 -11   4  11        2.48        4.83      4.80 o 
 -10   4  11       77.11       86.30      5.43 o 
  -9   4  11      100.26      100.59      5.72 o 
  -8   4  11     1030.09      990.04     10.76 o 
  -7   4  11      187.05      190.49      4.92 o 
  -6   4  11       93.77       93.73      4.19 o 
  -5   4  11        6.06        8.53      2.78 o 
  -4   4  11      600.85      557.71      9.31 o 
  -3   4  11     1032.99      990.06     15.60 o 
  -2   4  11      162.87      147.53      6.29 o 
  -1   4  11       49.83       58.96      5.24 o 
   0   4  11       43.23       33.57      4.99 o 
   1   4  11      122.04      118.49      7.71 o 
   2   4  11       59.93       59.27      6.07 o 
   3   4  11       95.39      106.91      7.46 o 
   4   4  11        2.33       13.53      6.15 o 
   5   4  11       27.85       36.09      6.70 o 
   6   4  11       26.26       23.02      7.00 o 
   7   4  11       24.37       35.34      7.96 o 
   8   4  11        0.38       -8.58      8.58 o 
 -16   5  11       25.44       29.59      9.72 o 
 -15   5  11      107.92      111.63     17.46 o 
 -14   5  11      110.00      112.81     11.49 o 
 -13   5  11        8.46       -1.24      6.08 o 
 -12   5  11       70.57       68.77      6.60 o 
 -11   5  11      245.30      253.82      9.06 o 
 -10   5  11      146.88      152.83      7.06 o 
  -9   5  11      151.67      130.39      6.52 o 
  -8   5  11       30.79       24.71      5.13 o 
  -7   5  11      181.31      204.34      7.42 o 
  -6   5  11      126.55      130.88      6.07 o 
  -5   5  11      199.39      183.14      8.57 o 
  -4   5  11      698.56      653.64     13.82 o 
  -3   5  11        2.73        2.59      4.36 o 
  -2   5  11       45.42       38.63      5.17 o 
  -1   5  11       13.35       10.41      4.90 o 
   0   5  11       46.35       46.17      9.30 o 
   1   5  11      104.14      114.35      7.51 o 
   2   5  11        1.65        8.03      5.97 o 
   3   5  11       16.43       14.20      6.57 o 
   4   5  11       17.54       20.79      7.11 o 
   5   5  11       74.67       72.39      8.25 o 
   6   5  11       56.12       71.27     10.45 o 
   7   5  11        0.25        7.46      8.07 o 
 -15   6  11        2.14       11.99     12.00 o 
 -14   6  11        1.09        6.75     15.51 o 
 -13   6  11       54.43       62.75      9.40 o 
 -12   6  11       55.11       50.16     10.82 o 
 -11   6  11        0.79        4.89      6.06 o 
 -10   6  11        0.45       -3.45      6.10 o 
  -9   6  11       60.46       72.48      6.84 o 
  -8   6  11      257.17      261.62      9.29 o 
  -7   6  11       20.75       26.40      5.48 o 
  -6   6  11       28.13       20.81      7.87 o 
  -5   6  11       46.84       39.87     16.89 o 
  -4   6  11       94.12       90.83      7.45 o 
  -3   6  11       15.40       30.68      5.76 o 
  -2   6  11       59.61       58.07      6.28 o 
  -1   6  11        0.85        1.81      5.52 o 
   0   6  11       25.29       10.30      8.16 o 
   1   6  11       27.26       21.29      8.21 o 
   2   6  11       77.56       82.31      7.85 o 
   3   6  11        6.63        5.34      6.94 o 
   4   6  11        0.14        0.75      7.35 o 
   5   6  11       10.19        9.63      7.82 o 
 -12   7  11        7.69        9.45      7.58 o 
 -11   7  11       19.79       23.94      7.54 o 
 -10   7  11        6.36        9.95      7.71 o 
  -9   7  11       36.92       42.06     19.02 o 
  -8   7  11        4.04        9.25      9.27 o 
  -7   7  11        3.48        5.39      9.86 o 
  -6   7  11        0.50        6.33      7.39 o 
  -5   7  11       51.27       62.30     10.18 o 
  -4   7  11       84.65       88.30     14.27 o 
  -3   7  11        2.55       13.61      7.47 o 
  -2   7  11        0.63        3.85      7.20 o 
  -1   7  11        2.57        1.73      6.33 o 
   0   7  11        5.00       -1.61      6.81 o 
   1   7  11        0.23       -1.48      6.98 o 
   2   7  11       14.47       18.65      8.91 o 
   3   7  11        9.92       15.46      8.11 o 
  -6   8  11        0.14       -9.87     10.18 o 
  -5   8  11        1.66       -4.09      8.29 o 
  -4   8  11       13.46        8.94      8.97 o 
  -3   8  11        6.53       10.62      8.40 o 
 -20   0  12      110.21      104.86     19.38 o 
 -19   0  12      308.05      341.49     17.32 o 
 -18   0  12      122.87      140.73     25.36 o 
 -17   0  12       69.46       55.64      9.80 o 
 -16   0  12     1482.88     1470.49     68.00 o 
 -15   0  12     1692.41     1565.83     72.73 o 
 -14   0  12     1689.61     1658.25     35.77 o 
 -13   0  12      609.42      582.99     15.65 o 
 -12   0  12     1220.76     1229.37     24.31 o 
 -11   0  12     1146.92     1033.66     20.63 o 
 -10   0  12     3673.45     3618.55     57.43 o 
  -9   0  12     2589.70     2478.58     58.17 o 
  -8   0  12     1534.54     1639.26     28.61 o 
  -7   0  12     4197.04     4301.67     87.38 o 
  -6   0  12     4978.20     5045.29     77.06 o 
  -5   0  12     5921.48     6073.56    105.51 o 
  -4   0  12     4233.44     4224.80     52.58 o 
  -3   0  12     1584.14     1724.79     23.26 o 
  -2   0  12      636.49      677.97     11.29 o 
  -1   0  12     1350.56     1388.56     20.18 o 
   0   0  12      516.23      498.74     10.33 o 
   1   0  12      201.77      197.08      8.27 o 
   2   0  12      781.53      692.02     17.18 o 
   3   0  12      848.48      869.20     19.81 o 
   4   0  12       43.85       58.68      6.27 o 
   5   0  12       19.71       22.82      5.89 o 
   6   0  12      118.49       99.72      7.94 o 
   7   0  12        7.94        5.56      6.80 o 
   8   0  12        0.54       -0.68      8.77 o 
   9   0  12       54.93       81.18     14.55 o 
  10   0  12        1.59       -9.73      9.73 o 
 -20   1  12       14.68       20.07      8.18 o 
 -19   1  12      218.88      234.34     17.18 o 
 -18   1  12      285.65      270.98     12.68 o 
 -17   1  12     1138.19     1155.18     19.33 o 
 -16   1  12       10.81       11.81      5.61 o 
 -15   1  12        1.86        8.55      4.93 o 
 -14   1  12     1211.65     1105.36     17.15 o 
 -13   1  12      309.87      346.37     10.53 o 
 -12   1  12     5372.24     5199.40     66.90 o 
 -11   1  12       33.61       34.06      5.61 o 
 -10   1  12       12.52       10.99      2.06 o 
  -9   1  12     1340.31     1284.81     18.55 o 
  -8   1  12     8528.84     8635.23    105.72 o 
  -7   1  12     6612.63     6721.98     63.85 o 
  -6   1  12       32.27       43.84      3.81 o 
  -5   1  12      380.75      386.89      5.92 o 
  -4   1  12     5782.43     6067.83     58.40 o 
  -3   1  12     1459.12     1309.64     16.39 o 
  -2   1  12     5729.60     5870.79     51.67 o 
  -1   1  12      190.84      179.71      4.34 o 
   0   1  12      232.11      228.02      5.07 o 
   1   1  12      941.26      949.32     12.30 o 
   2   1  12      835.24      819.08     11.49 o 
   3   1  12     1158.04     1113.38     14.48 o 
   4   1  12        9.13       13.52      4.48 o 
   5   1  12        4.74        8.21      4.07 o 
   6   1  12      117.22      143.61      6.88 o 
   7   1  12      137.39      158.44      7.67 o 
   8   1  12       32.64       28.84      7.77 o 
   9   1  12       17.74       -3.20      6.14 o 
  10   1  12        2.15        0.39      7.26 o 
 -20   2  12       72.38       75.91      9.31 o 
 -19   2  12      125.87      122.98      9.44 o 
 -18   2  12        3.50        0.20      7.83 o 
 -17   2  12       54.77       60.86     11.40 o 
 -16   2  12      240.73      238.01     11.36 o 
 -15   2  12      946.10      877.58     30.88 o 
 -14   2  12      324.30      340.27     11.29 o 
 -13   2  12      559.11      567.16     12.73 o 
 -12   2  12       50.54       66.26      5.53 o 
 -11   2  12      937.53      889.85     11.40 o 
 -10   2  12     2499.33     2448.74     25.35 o 
  -9   2  12     1191.72     1121.86     12.98 o 
  -8   2  12     1107.70     1083.23     12.33 o 
  -7   2  12      939.25      925.50     10.85 o 
  -6   2  12     1811.90     1753.80     18.36 o 
  -5   2  12     2036.11     1939.74     20.64 o 
  -4   2  12     2096.86     1990.91     21.21 o 
  -3   2  12      136.46      140.02      3.37 o 
  -2   2  12      273.45      286.11      5.21 o 
  -1   2  12     1934.96     1937.82     20.95 o 
   0   2  12      555.12      528.30      8.36 o 
   1   2  12      114.88      111.81      4.27 o 
   2   2  12     1619.38     1583.01     17.29 o 
   3   2  12      859.36      848.53     13.16 o 
   4   2  12       53.09       54.21      5.25 o 
   5   2  12      150.78      168.26     12.45 o 
   6   2  12       89.87       75.72      6.28 o 
   7   2  12       66.89       67.19     10.60 o 
   8   2  12        2.71        7.51      6.02 o 
   9   2  12        7.08       -6.30      7.15 o 
 -19   3  12       56.78       77.41     12.42 o 
 -18   3  12       39.70       49.77      8.07 o 
 -17   3  12      418.17      391.59     43.74 o 
 -16   3  12       24.77       41.20     10.50 o 
 -15   3  12      107.41      120.62     15.25 o 
 -14   3  12      633.15      654.09     37.60 o 
 -13   3  12      386.03      372.83     25.60 o 
 -12   3  12     2081.27     2100.52     23.24 o 
 -11   3  12       13.60       14.97      3.34 o 
 -10   3  12        0.37        1.01      3.15 o 
  -9   3  12      243.58      241.01      5.78 o 
  -8   3  12      512.99      501.27      7.70 o 
  -7   3  12     2014.12     1931.45     20.61 o 
  -6   3  12      140.13      146.11      4.32 o 
  -5   3  12      157.42      170.93      6.21 o 
  -4   3  12      251.83      255.57      6.06 o 
  -3   3  12      170.82      138.09      6.88 o 
  -2   3  12     3395.22     3432.57     35.40 o 
  -1   3  12     1125.92     1126.35     16.18 o 
   0   3  12       34.97       46.33      4.96 o 
   1   3  12       57.58       56.92      5.47 o 
   2   3  12       81.45       81.90      6.33 o 
   3   3  12      253.51      255.13      9.20 o 
   4   3  12      108.99       99.29      7.39 o 
   5   3  12      106.47       93.08      7.62 o 
   6   3  12        5.08       -0.07      6.57 o 
   7   3  12      143.59      144.23      9.34 o 
   8   3  12        1.94       -3.18      7.05 o 
   9   3  12        3.49        6.20      8.11 o 
 -18   4  12        1.09       11.14      9.32 o 
 -17   4  12       34.89       27.37     12.98 o 
 -16   4  12       10.92       19.45      8.25 o 
 -15   4  12      127.08      143.79     12.52 o 
 -14   4  12       71.09       92.36     10.62 o 
 -13   4  12      272.49      281.57     13.76 o 
 -12   4  12        2.29       -0.95      4.68 o 
 -11   4  12       77.69       74.26      5.42 o 
 -10   4  12      185.48      193.64      6.93 o 
  -9   4  12       10.94        8.50      3.41 o 
  -8   4  12      691.17      686.18     16.48 o 
  -7   4  12       18.40        8.14      3.71 o 
  -6   4  12        7.80       13.21      3.78 o 
  -5   4  12      213.54      236.12      6.63 o 
  -4   4  12      680.90      653.98     10.19 o 
  -3   4  12      352.40      341.71      7.61 o 
  -2   4  12       71.03       80.40      5.48 o 
  -1   4  12      120.55      107.43      6.24 o 
   0   4  12       54.92       63.42      5.76 o 
   1   4  12       13.24       12.40      5.30 o 
   2   4  12      454.58      459.17     25.63 o 
   3   4  12       24.84       23.81      5.98 o 
   4   4  12        9.98       13.19      6.45 o 
   5   4  12       18.13       19.20      7.00 o 
   6   4  12       36.32       23.49      7.57 o 
   7   4  12        4.93        2.05     11.76 o 
   8   4  12        1.71        8.39      8.18 o 
 -17   5  12       22.73       20.69     12.39 o 
 -16   5  12        2.77        5.45     14.55 o 
 -15   5  12       88.00       77.20     11.94 o 
 -14   5  12       40.80       39.05     17.87 o 
 -13   5  12      131.83      112.57     11.12 o 
 -12   5  12      389.95      416.39     19.96 o 
 -11   5  12       32.07       24.40      6.25 o 
 -10   5  12        6.68        2.11      6.03 o 
  -9   5  12        6.03        3.57      5.95 o 
  -8   5  12       69.68       84.39      6.31 o 
  -7   5  12      248.88      292.75      8.47 o 
  -6   5  12       60.90       50.28      5.97 o 
  -5   5  12      120.41      114.12      6.16 o 
  -4   5  12       80.48       82.00      6.37 o 
  -3   5  12        3.04       -2.99      4.66 o 
  -2   5  12      407.43      396.85     10.51 o 
  -1   5  12        4.58       -3.80      5.02 o 
   0   5  12       65.84       62.27      6.26 o 
   1   5  12       40.12       37.43      6.24 o 
   2   5  12       15.61       31.83      6.75 o 
   3   5  12       67.62       64.03      7.68 o 
   4   5  12       12.63       -1.06      6.90 o 
   5   5  12       36.54       34.27      7.85 o 
   6   5  12        1.17       -0.63      7.80 o 
 -15   6  12        0.06        8.00     11.80 o 
 -14   6  12        0.53       -8.94     10.93 o 
 -13   6  12       27.22       29.97      8.34 o 
 -12   6  12       10.59       14.95      6.79 o 
 -11   6  12        0.34       -4.29      7.14 o 
 -10   6  12        5.15        8.19      5.76 o 
  -9   6  12        0.20        3.90      7.04 o 
  -8   6  12       75.05      108.54      8.78 o 
  -7   6  12       10.46        6.71      6.20 o 
  -6   6  12        8.31        9.03      7.41 o 
  -5   6  12        4.03        3.68      5.96 o 
  -4   6  12        5.08       17.40      5.57 o 
  -3   6  12       14.56       31.74      6.00 o 
  -2   6  12        2.07       -5.46      5.46 o 
  -1   6  12        7.60       14.78      6.24 o 
   0   6  12        1.31        0.80      5.92 o 
   1   6  12        0.17       -0.45      6.33 o 
   2   6  12       73.69       91.00      8.32 o 
   3   6  12       31.92       15.02      7.43 o 
   4   6  12       33.35       42.93      8.33 o 
   5   6  12        1.65       -8.55      8.66 o 
 -12   7  12       44.16       59.05      8.32 o 
 -11   7  12        7.94        3.72      7.15 o 
 -10   7  12       34.39       28.83     10.78 o 
  -9   7  12       19.95       15.31     10.08 o 
  -8   7  12        4.13       -2.79      9.73 o 
  -7   7  12        5.81       25.64      9.86 o 
  -6   7  12        1.24        4.86      7.25 o 
  -5   7  12       68.05       56.62     10.68 o 
  -4   7  12        0.51       11.98      7.60 o 
  -3   7  12       60.58       42.19      8.03 o 
  -2   7  12       24.43       39.65      8.40 o 
  -1   7  12       12.65        5.18      6.53 o 
   0   7  12       17.01        9.91      7.18 o 
   1   7  12        9.88       17.24      7.48 o 
   2   7  12       13.03       18.38      8.05 o 
 -20   1  13        0.64       -0.40      8.39 o 
 -19   1  13       31.28       54.71      9.11 o 
 -18   1  13        2.27       -7.29      7.29 o 
 -17   1  13        3.03        6.78      6.11 o 
 -16   1  13       42.98       40.42      6.05 o 
 -15   1  13      335.71      351.21     14.30 o 
 -14   1  13       35.87       37.40      5.08 o 
 -13   1  13        8.00        6.66      4.58 o 
 -12   1  13        1.56        5.25      4.33 o 
 -11   1  13       11.48       10.28      3.96 o 
 -10   1  13       15.26       19.56      2.61 o 
  -9   1  13        9.74        9.23      2.32 o 
  -8   1  13       83.03      110.51      6.72 o 
  -7   1  13      135.62      132.76      6.58 o 
  -6   1  13        8.08        8.47      2.32 o 
  -5   1  13       20.34       27.64      3.85 o 
  -4   1  13        0.92        2.16      2.44 o 
  -3   1  13       34.42       37.69      2.99 o 
  -2   1  13      240.51      253.23      5.59 o 
  -1   1  13      189.15      226.29      5.01 o 
   0   1  13       34.54       41.37      3.17 o 
   1   1  13      407.66      399.60      7.17 o 
   2   1  13       29.76       30.76      3.65 o 
   3   1  13        0.66        8.09      3.63 o 
   4   1  13        1.29        2.69      4.00 o 
   5   1  13       38.88       39.32      5.36 o 
   6   1  13       29.78       31.10      5.53 o 
   7   1  13       12.80       -3.61      5.59 o 
   8   1  13        5.39       10.89      6.17 o 
   9   1  13        0.42       -6.21      6.21 o 
 -20   2  13        1.02        4.51      8.07 o 
 -19   2  13       50.13       29.74      8.93 o 
 -18   2  13      139.44      163.23     11.16 o 
 -17   2  13      313.17      309.94     12.82 o 
 -16   2  13       36.27       35.00      7.50 o 
 -15   2  13       78.02       71.04      7.25 o 
 -14   2  13      278.68      286.93     15.75 o 
 -13   2  13      307.14      315.91     10.02 o 
 -12   2  13      806.23      808.19     18.08 o 
 -11   2  13      563.94      577.09     13.00 o 
 -10   2  13       32.72       33.64      3.11 o 
  -9   2  13      260.26      261.12      8.35 o 
  -8   2  13     1206.45     1273.22     14.15 o 
  -7   2  13     2283.48     2412.82     24.59 o 
  -6   2  13       23.84       36.93      5.20 o 
  -5   2  13     1278.03     1281.29     14.78 o 
  -4   2  13      322.75      344.68      6.45 o 
  -3   2  13      440.52      452.07      7.81 o 
  -2   2  13      726.24      781.18     10.93 o 
  -1   2  13       64.50       65.63      4.05 o 
   0   2  13      150.22      143.91      4.63 o 
   1   2  13       11.03        7.45      3.19 o 
   2   2  13      406.82      444.67      9.02 o 
   3   2  13      238.96      244.13     12.87 o 
   4   2  13       96.27       98.32      6.76 o 
   5   2  13       12.09        2.17      5.95 o 
   6   2  13        6.86       22.36     11.64 o 
   7   2  13        5.35       10.67      6.92 o 
   8   2  13        1.16       -4.06      6.79 o 
   9   2  13        0.05        0.93      7.62 o 
 -19   3  13       34.26       41.98      8.54 o 
 -18   3  13        2.54        4.32     11.67 o 
 -17   3  13      113.58      115.04     13.78 o 
 -16   3  13      162.01      166.11     13.03 o 
 -15   3  13      286.06      264.20     14.05 o 
 -14   3  13       70.73       86.48     16.52 o 
 -13   3  13        6.38        3.76      7.99 o 
 -12   3  13       11.99        8.77      3.55 o 
 -11   3  13      459.75      438.97      7.90 o 
 -10   3  13      332.19      346.17      6.98 o 
  -9   3  13      716.83      771.15     11.78 o 
  -8   3  13       99.02      116.69      4.82 o 
  -7   3  13      546.65      518.28     12.53 o 
  -6   3  13      770.45      750.08     11.01 o 
  -5   3  13      367.23      377.97      7.23 o 
  -4   3  13      672.10      661.89      9.98 o 
  -3   3  13       38.99       52.25      3.86 o 
  -2   3  13        2.04        2.63      3.39 o 
  -1   3  13       14.26       10.35      3.56 o 
   0   3  13      284.64      264.43     16.83 o 
   1   3  13      128.71      123.50      6.73 o 
   2   3  13       52.13       53.40      6.09 o 
   3   3  13       49.41       61.19      6.61 o 
   4   3  13        5.38        8.35      6.05 o 
   5   3  13       10.62       15.77      6.70 o 
   6   3  13        4.73        9.63      7.02 o 
   7   3  13       11.96        4.98      7.20 o 
   8   3  13        2.43       -1.82      7.74 o 
 -18   4  13       68.94       63.77     12.89 o 
 -17   4  13       62.98       53.36     11.38 o 
 -16   4  13       64.75       58.72     11.02 o 
 -15   4  13       11.71        6.50      9.18 o 
 -14   4  13      108.82      136.40     11.35 o 
 -13   4  13      431.08      457.45     25.69 o 
 -12   4  13      345.40      325.74     10.56 o 
 -11   4  13       13.25       12.47      5.37 o 
 -10   4  13      175.62      181.22      8.81 o 
  -9   4  13       90.85      106.38      6.33 o 
  -8   4  13      679.41      666.16     11.57 o 
  -7   4  13      440.00      429.86     10.13 o 
  -6   4  13        1.20        0.09      3.39 o 
  -5   4  13       13.24       13.07      3.97 o 
  -4   4  13      494.88      480.25      9.30 o 
  -3   4  13      513.06      492.66     15.72 o 
  -2   4  13      693.69      716.28     14.84 o 
  -1   4  13        9.04        6.19      4.85 o 
   0   4  13       19.46        3.14      6.52 o 
   1   4  13       30.15       28.85      6.96 o 
   2   4  13      146.06      145.13      7.94 o 
   3   4  13        1.62       -0.16      5.91 o 
   4   4  13        5.40        7.39      6.30 o 
   5   4  13        3.44       11.68      6.72 o 
   6   4  13       15.87       21.26      7.67 o 
   7   4  13       31.65       26.34      8.92 o 
 -17   5  13        6.73        4.25     10.97 o 
 -16   5  13       24.33       31.53     11.91 o 
 -15   5  13       55.93       44.16     16.99 o 
 -14   5  13      122.01      107.48     17.57 o 
 -13   5  13       87.22       80.50      8.06 o 
 -12   5  13       40.41       49.03      7.24 o 
 -11   5  13      131.47      133.45      8.46 o 
 -10   5  13       24.69       15.87      7.16 o 
  -9   5  13      188.45      208.40      9.51 o 
  -8   5  13       11.37        4.87      9.04 o 
  -7   5  13       85.36       87.94      7.45 o 
  -6   5  13       50.47       50.38      5.19 o 
  -5   5  13      398.26      408.72     10.13 o 
  -4   5  13       62.31       60.23      8.29 o 
  -3   5  13        0.30       -4.75      4.75 o 
  -2   5  13       32.44       31.44      5.77 o 
  -1   5  13      149.14      146.41      9.99 o 
   0   5  13       64.31       66.09      6.82 o 
   1   5  13       11.58       14.65      6.16 o 
   2   5  13       10.74       28.90      7.27 o 
   3   5  13       12.10       19.06      7.98 o 
   4   5  13        9.59       -2.78      7.15 o 
   5   5  13        1.16        3.17      8.77 o 
   6   5  13        4.79       -7.80      7.80 o 
 -15   6  13        1.03        3.30     11.64 o 
 -14   6  13       30.11       55.31     14.34 o 
 -13   6  13       42.93       46.01      7.35 o 
 -12   6  13       70.33       65.49      7.34 o 
 -11   6  13       23.19       25.86      7.77 o 
 -10   6  13       10.81       17.37      7.45 o 
  -9   6  13        5.48       12.40      7.33 o 
  -8   6  13      100.18      111.96     10.90 o 
  -7   6  13       49.11       56.11      8.85 o 
  -6   6  13        4.05       -2.20      7.35 o 
  -5   6  13        3.37        3.81      5.38 o 
  -4   6  13       62.38       60.38      6.54 o 
  -3   6  13       92.25       94.93      7.22 o 
  -2   6  13       17.95       11.24      6.46 o 
  -1   6  13       55.72       63.30      7.36 o 
   0   6  13       17.56       21.52      6.76 o 
   1   6  13        3.24       17.59      6.97 o 
   2   6  13       37.13       38.24      7.96 o 
   3   6  13       26.36       21.23      7.91 o 
   4   6  13        0.10       -0.80      8.01 o 
 -12   7  13        0.11       -4.18     10.44 o 
 -11   7  13       16.54       16.31     10.61 o 
 -10   7  13        1.09        5.88     16.56 o 
  -9   7  13        4.66       14.75     10.30 o 
  -8   7  13        6.74       22.91      9.94 o 
  -7   7  13        8.29       13.46     10.07 o 
  -6   7  13        4.71        7.91      8.98 o 
  -5   7  13       22.78       12.21      9.66 o 
  -4   7  13        8.19       12.76      7.97 o 
  -3   7  13        2.20       -5.06      7.52 o 
  -2   7  13        0.20       -4.60      6.61 o 
  -1   7  13       16.38       11.08      7.27 o 
   0   7  13        0.78       -0.72      7.69 o 
   1   7  13        2.46       -0.21      7.59 o 
 -20   0  14       62.74       67.73     18.47 o 
 -19   0  14       59.74       63.00     19.88 o 
 -18   0  14      184.78      217.23     30.95 o 
 -17   0  14       55.99       74.54      9.89 o 
 -16   0  14      548.73      590.43     18.24 o 
 -15   0  14     2054.97     1882.90     40.80 o 
 -14   0  14      331.50      365.58     15.86 o 
 -13   0  14      803.01      792.83     36.72 o 
 -12   0  14      313.07      345.03     11.76 o 
 -11   0  14     3237.26     3113.49     50.62 o 
 -10   0  14     2942.50     2717.90     44.25 o 
  -9   0  14     1730.71     1724.11     28.45 o 
  -8   0  14     2192.16     2407.26     52.89 o 
  -7   0  14     1617.59     1694.33     28.50 o 
  -6   0  14     1225.23     1157.74     21.16 o 
  -5   0  14     4266.09     4468.05    100.30 o 
  -4   0  14     1616.81     1596.71     21.94 o 
  -3   0  14        3.05       17.53     13.01 o 
  -2   0  14      273.47      264.60      7.40 o 
  -1   0  14     2702.90     2879.11     38.54 o 
   0   0  14     1005.73     1030.68     17.27 o 
   1   0  14        6.51        1.89      4.35 o 
   2   0  14      389.04      349.04     10.55 o 
   3   0  14      258.03      281.46     10.36 o 
   4   0  14      143.09      162.78      8.55 o 
   5   0  14        2.29        1.56      6.21 o 
   6   0  14       17.36       26.98      7.16 o 
   7   0  14        0.08       -8.61      8.61 o 
   8   0  14        0.10       -2.17     12.21 o 
   9   0  14        4.12       16.75     11.11 o 
 -20   1  14        8.91        3.91      9.18 o 
 -19   1  14      114.00       98.57     15.62 o 
 -18   1  14      525.90      545.06     13.34 o 
 -17   1  14     1096.28     1087.52     18.24 o 
 -16   1  14       77.69       81.21      6.77 o 
 -15   1  14        1.75       -1.26      4.96 o 
 -14   1  14     1663.51     1550.27     21.67 o 
 -13   1  14     1002.47     1014.61     17.62 o 
 -12   1  14     4566.35     4323.52     56.45 o 
 -11   1  14      872.62      846.54     14.75 o 
 -10   1  14       34.25       48.38      4.73 o 
  -9   1  14      626.52      607.80      9.17 o 
  -8   1  14     2714.10     2729.86     27.22 o 
  -7   1  14     5307.30     5273.03     57.45 o 
  -6   1  14      320.32      327.70      6.88 o 
  -5   1  14       74.50       86.95      4.99 o 
  -4   1  14     1659.91     1709.69     18.78 o 
  -3   1  14      173.42      144.03      4.94 o 
  -2   1  14     3433.45     3534.69     36.08 o 
  -1   1  14      498.91      459.41      8.97 o 
   0   1  14       61.31       68.46      3.72 o 
   1   1  14       10.11        5.97      3.19 o 
   2   1  14      298.45      311.59      8.30 o 
   3   1  14      860.12      819.04     11.59 o 
   4   1  14        1.43        6.84      4.29 o 
   5   1  14        7.10        8.03      6.46 o 
   6   1  14        3.76       -1.50      6.20 o 
   7   1  14       26.07       19.67      7.01 o 
   8   1  14       53.61       44.61      7.70 o 
 -20   2  14      145.28      149.15     11.85 o 
 -19   2  14       68.54       69.08      9.90 o 
 -18   2  14       63.48       60.16     13.59 o 
 -17   2  14       68.33       69.84      8.72 o 
 -16   2  14      527.81      528.36     17.79 o 
 -15   2  14      983.64      938.59     18.42 o 
 -14   2  14      200.49      223.80      9.10 o 
 -13   2  14      598.75      596.38     24.35 o 
 -12   2  14       21.48       13.05      4.55 o 
 -11   2  14     1375.31     1349.58     15.54 o 
 -10   2  14      866.58      862.16     12.30 o 
  -9   2  14      341.67      314.05      8.13 o 
  -8   2  14     1506.67     1558.03     19.45 o 
  -7   2  14      402.05      408.87      8.01 o 
  -6   2  14     1854.37     1687.49     18.68 o 
  -5   2  14      696.69      677.95      9.91 o 
  -4   2  14       54.48       49.26      3.43 o 
  -3   2  14      600.05      618.80     10.41 o 
  -2   2  14      197.70      182.40      5.74 o 
  -1   2  14      515.77      538.96     11.24 o 
   0   2  14      178.68      175.82      6.62 o 
   1   2  14       76.21       72.61      4.99 o 
   2   2  14      524.67      505.52     11.96 o 
   3   2  14      116.04      131.58      7.56 o 
   4   2  14       47.01       35.37      7.19 o 
   5   2  14        4.93        2.31      6.02 o 
   6   2  14       49.90       46.61      7.29 o 
   7   2  14        9.93       -1.95      7.13 o 
   8   2  14        0.62        1.94      7.36 o 
 -19   3  14       44.32       56.29     12.89 o 
 -18   3  14       31.08       12.73      8.64 o 
 -17   3  14      216.70      218.50     14.78 o 
 -16   3  14      230.39      197.51     32.43 o 
 -15   3  14       59.45       53.58     12.26 o 
 -14   3  14      422.37      440.22     15.56 o 
 -13   3  14       95.89       92.25      7.84 o 
 -12   3  14     2891.43     2828.74     37.94 o 
 -11   3  14      191.13      191.37      6.46 o 
 -10   3  14       82.37       88.37      4.81 o 
  -9   3  14       84.90       79.82      5.45 o 
  -8   3  14      426.89      389.53      8.33 o 
  -7   3  14     1902.42     1826.18     22.85 o 
  -6   3  14       59.52       63.41      3.99 o 
  -5   3  14      328.08      361.17      7.36 o 
  -4   3  14     1189.82     1136.91     18.53 o 
  -3   3  14      389.18      315.86      8.75 o 
  -2   3  14     2261.95     2198.89     24.64 o 
  -1   3  14      561.75      558.62     15.04 o 
   0   3  14      257.98      252.09     12.60 o 
   1   3  14        4.50        4.34      7.88 o 
   2   3  14       85.58       77.33      6.63 o 
   3   3  14      202.03      193.66     12.18 o 
   4   3  14        7.74        7.35      7.74 o 
   5   3  14        8.98        3.62      6.53 o 
   6   3  14        1.33        9.96      7.16 o 
   7   3  14       21.33        9.79      7.66 o 
 -18   4  14        1.34        6.24     11.49 o 
 -17   4  14       10.54       20.58     17.02 o 
 -16   4  14       13.29       22.01     14.50 o 
 -15   4  14      209.57      219.30     20.91 o 
 -14   4  14        4.21      -12.88     12.88 o 
 -13   4  14      144.31      129.47     16.57 o 
 -12   4  14       12.64       10.50      5.53 o 
 -11   4  14      652.75      651.43     16.45 o 
 -10   4  14       79.86      107.59      5.77 o 
  -9   4  14       23.21       17.90      5.07 o 
  -8   4  14      597.18      597.73     11.08 o 
  -7   4  14      111.15      108.60      9.01 o 
  -6   4  14       52.36       51.13      4.28 o 
  -5   4  14       38.88       41.13      4.14 o 
  -4   4  14      191.21      182.33      8.47 o 
  -3   4  14      365.38      346.15      9.62 o 
  -2   4  14        5.56        0.49      4.84 o 
  -1   4  14      210.01      201.32     13.84 o 
   0   4  14       12.68       25.52      5.78 o 
   1   4  14        5.28        6.57      5.81 o 
   2   4  14      217.78      200.07     12.62 o 
   3   4  14       32.74       30.05      6.79 o 
   4   4  14       12.27        8.67      6.99 o 
   5   4  14        0.20       -1.46      7.22 o 
   6   4  14       61.98       38.22      8.44 o 
 -17   5  14       59.94       78.51     12.77 o 
 -16   5  14        0.52      -10.89     10.89 o 
 -15   5  14        6.09       -2.40     14.72 o 
 -14   5  14       21.79       30.50     15.87 o 
 -13   5  14       10.64       -3.29      8.41 o 
 -12   5  14      370.72      387.15     12.72 o 
 -11   5  14       22.05       38.82      6.97 o 
 -10   5  14       14.74        2.09      6.25 o 
  -9   5  14        9.22        5.66      5.91 o 
  -8   5  14       76.82       84.04      7.02 o 
  -7   5  14      221.71      242.79      8.67 o 
  -6   5  14       67.99       63.76      5.63 o 
  -5   5  14       53.57       55.69      5.75 o 
  -4   5  14        3.46        6.15      4.90 o 
  -3   5  14        5.76       11.93      5.37 o 
  -2   5  14       66.70       80.85      6.73 o 
  -1   5  14        1.25       -3.37      5.52 o 
   0   5  14        0.29       -1.56      5.86 o 
   1   5  14        0.68        4.83      6.35 o 
   2   5  14        0.16       -3.61      7.03 o 
   3   5  14       43.50       47.34      7.86 o 
   4   5  14        0.34       -2.86      7.41 o 
   5   5  14        0.09       -7.91      7.91 o 
 -15   6  14       15.73       16.16     21.81 o 
 -14   6  14        4.59       11.75     18.56 o 
 -13   6  14       49.53       54.46      8.87 o 
 -12   6  14        0.74        6.21      7.72 o 
 -11   6  14        4.42        9.51      7.39 o 
 -10   6  14        0.40        9.59      7.36 o 
  -9   6  14        0.34        8.46     10.69 o 
  -8   6  14       99.26       80.10     14.13 o 
  -7   6  14       13.52        1.63      8.02 o 
  -6   6  14       10.71        3.69      7.85 o 
  -5   6  14        9.18       22.64      5.86 o 
  -4   6  14       23.36       27.73      6.20 o 
  -3   6  14        1.60       -0.73      5.96 o 
  -2   6  14       40.97       47.11      7.00 o 
  -1   6  14        6.26        5.97      6.22 o 
   0   6  14        5.19       -0.87      6.36 o 
   1   6  14       25.14       24.16      7.41 o 
   2   6  14       35.45       28.63      7.88 o 
   3   6  14        5.94       10.86     11.39 o 
 -12   7  14        9.26       20.82      8.71 o 
 -11   7  14       13.97        7.32     14.69 o 
 -10   7  14        1.60       -2.50     10.20 o 
  -9   7  14        8.43       -5.58     10.06 o 
  -8   7  14        2.75       -5.44     17.69 o 
  -7   7  14        6.01       11.54      9.87 o 
  -6   7  14       17.27       15.14      9.57 o 
  -5   7  14       20.69        4.74     11.24 o 
  -4   7  14        2.11        1.69      7.62 o 
  -3   7  14       20.81       17.91      9.86 o 
  -2   7  14       16.60       24.94      7.51 o 
  -1   7  14        1.49        7.38      7.46 o 
   0   7  14        0.09       -7.34      7.48 o 
 -20   1  15       26.64       25.76      9.03 o 
 -19   1  15        1.58       -7.91      7.91 o 
 -18   1  15        4.44        4.00      6.26 o 
 -17   1  15       16.77        5.80      5.90 o 
 -16   1  15       96.27      106.61     10.88 o 
 -15   1  15      134.75      166.89      8.82 o 
 -14   1  15        1.33       -3.69      5.20 o 
 -13   1  15       23.07       28.11      4.95 o 
 -12   1  15      108.01      117.33      6.32 o 
 -11   1  15      573.19      565.74     15.32 o 
 -10   1  15      255.27      267.62      7.76 o 
  -9   1  15       12.74        7.20      3.13 o 
  -8   1  15       10.94       17.08      3.57 o 
  -7   1  15       60.93       62.33      4.65 o 
  -6   1  15     1044.45     1054.05     14.34 o 
  -5   1  15        1.56        1.68      2.43 o 
  -4   1  15       14.67       13.72      2.75 o 
  -3   1  15       11.01       16.79      3.04 o 
  -2   1  15        3.11        0.33      3.07 o 
  -1   1  15       76.87       72.18      4.37 o 
   0   1  15        8.42       15.60      3.79 o 
   1   1  15       19.63       20.94      4.22 o 
   2   1  15       11.90        1.31      4.22 o 
   3   1  15       33.90       39.53      5.19 o 
   4   1  15        4.92        1.92      5.49 o 
   5   1  15       21.02       17.22      6.41 o 
   6   1  15       10.45       12.59      6.67 o 
   7   1  15        2.06       -4.02     10.78 o 
   8   1  15        0.06       -4.10      8.48 o 
 -20   2  15        8.26       14.81      8.99 o 
 -19   2  15       14.16       15.98      8.85 o 
 -18   2  15      104.02      108.05      9.95 o 
 -17   2  15       58.41       54.05      8.39 o 
 -16   2  15       43.55       54.78      7.29 o 
 -15   2  15      175.57      172.57     10.83 o 
 -14   2  15      173.94      193.90      8.60 o 
 -13   2  15       67.68       86.40      6.30 o 
 -12   2  15      272.47      260.32     11.62 o 
 -11   2  15       45.88       54.03      3.95 o 
 -10   2  15       14.34       11.21      3.75 o 
  -9   2  15        4.55        1.40      3.60 o 
  -8   2  15     1633.70     1700.38     21.18 o 
  -7   2  15      786.53      854.00     12.65 o 
  -6   2  15       33.18       27.47      3.14 o 
  -5   2  15        3.79        4.75      2.88 o 
  -4   2  15      591.61      588.08      9.29 o 
  -3   2  15      749.36      749.38     10.90 o 
  -2   2  15       38.25       52.30      4.52 o 
  -1   2  15       40.54       45.07      4.41 o 
   0   2  15      105.64       88.34      5.15 o 
   1   2  15      144.26      163.27      6.49 o 
   2   2  15      229.39      213.90     14.44 o 
   3   2  15       30.81       27.24      6.65 o 
   4   2  15       10.39       15.80     10.60 o 
   5   2  15        3.63        0.66      6.49 o 
   6   2  15       47.68       50.98      7.85 o 
   7   2  15        1.94       13.45      7.74 o 
 -19   3  15       29.77       23.73     11.82 o 
 -18   3  15        0.70        2.35     14.58 o 
 -17   3  15       82.85       82.34     17.58 o 
 -16   3  15      292.70      282.49     22.82 o 
 -15   3  15      239.60      260.19     20.10 o 
 -14   3  15        5.33      -10.60     10.60 o 
 -13   3  15       51.61       55.98      8.30 o 
 -12   3  15       76.66       95.57      8.34 o 
 -11   3  15      615.65      615.89     14.76 o 
 -10   3  15      310.46      338.82      9.69 o 
  -9   3  15      171.65      194.16      8.61 o 
  -8   3  15       20.22       28.31      3.99 o 
  -7   3  15      441.68      408.45      8.99 o 
  -6   3  15      383.97      365.10      7.77 o 
  -5   3  15      490.76      505.28     12.17 o 
  -4   3  15      234.96      224.48      6.62 o 
  -3   3  15       86.38       86.09      4.88 o 
  -2   3  15      114.99      125.05      7.80 o 
  -1   3  15      328.09      351.83     19.81 o 
   0   3  15       58.86       65.71      6.24 o 
   1   3  15       18.78       21.88      5.81 o 
   2   3  15        0.24        6.97      5.71 o 
   3   3  15       13.10        7.19      6.22 o 
   4   3  15       72.46       75.06      7.67 o 
   5   3  15        9.43        8.50      6.95 o 
   6   3  15        0.54       -7.19      7.19 o 
   7   3  15        0.91       -6.81      7.95 o 
 -18   4  15       71.65       87.31     18.58 o 
 -17   4  15       58.24       68.21     17.19 o 
 -16   4  15       18.15       15.15     15.80 o 
 -15   4  15       11.30        5.78     13.39 o 
 -14   4  15      238.99      252.66     20.60 o 
 -13   4  15      653.84      645.45     28.89 o 
 -12   4  15      644.46      613.27     13.98 o 
 -11   4  15       93.44       93.74      5.91 o 
 -10   4  15        0.91        1.95      5.12 o 
  -9   4  15      316.88      304.61     13.95 o 
  -8   4  15      280.36      301.92      8.54 o 
  -7   4  15      165.87      184.38      6.90 o 
  -6   4  15       66.28       71.37      4.76 o 
  -5   4  15        4.14        2.58      3.87 o 
  -4   4  15      128.53      124.16      6.37 o 
  -3   4  15      239.58      219.82     15.52 o 
  -2   4  15       15.66       22.18      5.45 o 
  -1   4  15      231.65      223.89      8.84 o 
   0   4  15      181.02      156.54      8.02 o 
   1   4  15       37.86       46.06      6.64 o 
   2   4  15       37.70       42.42      7.34 o 
   3   4  15       18.20       19.82      6.98 o 
   4   4  15        0.07       -2.25      6.90 o 
   5   4  15        2.11        0.47      7.55 o 
   6   4  15        4.90        5.87      8.02 o 
 -17   5  15       18.56        6.61     11.81 o 
 -16   5  15        2.68       -9.82     15.01 o 
 -15   5  15       96.98      118.60     19.76 o 
 -14   5  15       48.35       56.80     16.87 o 
 -13   5  15        0.47       -3.50     13.39 o 
 -12   5  15        1.40        4.79      6.54 o 
 -11   5  15      263.97      250.88     14.25 o 
 -10   5  15      148.68      166.26      8.99 o 
  -9   5  15       33.53       46.17      8.54 o 
  -8   5  15       49.19       39.21      6.48 o 
  -7   5  15       61.85       56.85      5.72 o 
  -6   5  15        2.67        0.58      4.82 o 
  -5   5  15      233.82      230.43      8.49 o 
  -4   5  15       52.31       62.75      6.28 o 
  -3   5  15        4.47       11.79      5.60 o 
  -2   5  15        0.52       -4.76      5.64 o 
  -1   5  15      119.50       96.94      7.56 o 
   0   5  15       65.65       69.26      7.46 o 
   1   5  15        1.98        7.33      6.68 o 
   2   5  15        1.00       -1.61      7.31 o 
   3   5  15        0.09        4.12      7.37 o 
   4   5  15        8.78       10.00      8.64 o 
 -15   6  15        0.71       -1.61     11.33 o 
 -14   6  15       18.70       36.58     12.24 o 
 -13   6  15       36.72       66.28     17.14 o 
 -12   6  15       65.58       58.82      8.75 o 
 -11   6  15       29.85       32.97      8.08 o 
 -10   6  15       11.19       27.88      7.52 o 
  -9   6  15       18.06       19.53      8.59 o 
  -8   6  15       82.58       88.69     15.36 o 
  -7   6  15       28.38       25.43     13.11 o 
  -6   6  15       38.43       21.61      7.06 o 
  -5   6  15        6.03        9.24      5.91 o 
  -4   6  15       98.47       86.08      7.39 o 
  -3   6  15       10.68        7.09      6.56 o 
  -2   6  15       54.34       53.33      7.29 o 
  -1   6  15       36.23       31.41      7.28 o 
   0   6  15       12.98       19.42     10.07 o 
   1   6  15        8.52        7.01      7.98 o 
   2   6  15        0.38        8.67      7.80 o 
 -12   7  15        1.39       -9.69      9.75 o 
 -11   7  15       38.56       49.59     11.57 o 
 -10   7  15        3.76       12.64     10.56 o 
  -9   7  15        0.52        7.57     23.98 o 
  -8   7  15        0.05       -1.03     10.83 o 
  -7   7  15        3.86       -2.30     13.01 o 
  -6   7  15        1.15        3.89     14.60 o 
  -5   7  15       32.99       38.72      8.57 o 
  -4   7  15        0.49      -10.76     10.76 o 
  -3   7  15        0.35       -2.06      7.01 o 
  -2   7  15        1.40       14.55      7.45 o 
  -1   7  15       28.50       19.33      8.27 o 
 -21   0  16      279.30      300.54     17.65 o 
 -20   0  16      248.22      273.45     16.38 o 
 -19   0  16      379.58      433.33     18.39 o 
 -18   0  16       43.14       36.82      9.77 o 
 -17   0  16      205.08      192.20     12.42 o 
 -16   0  16      675.87      627.55     18.59 o 
 -15   0  16     2001.79     1959.64     36.66 o 
 -14   0  16      991.03     1090.09     23.59 o 
 -13   0  16       66.66       64.59      7.14 o 
 -12   0  16       84.32       92.79      7.10 o 
 -11   0  16     2223.56     2092.76     35.89 o 
 -10   0  16     3584.08     3505.77     81.20 o 
  -9   0  16     1323.26     1357.26     23.99 o 
  -8   0  16      349.33      375.63      9.93 o 
  -7   0  16       21.17       21.32      4.63 o 
  -6   0  16     2003.97     2064.30     46.84 o 
  -5   0  16      936.78      961.90     52.83 o 
  -4   0  16      455.53      398.74     11.97 o 
  -3   0  16        2.73       17.12      5.76 o 
  -2   0  16        4.49        4.01      6.06 o 
  -1   0  16     1413.61     1477.66     31.07 o 
   0   0  16     1079.53     1055.03     23.68 o 
   1   0  16      184.53      168.91     10.38 o 
   2   0  16       96.34       84.74      9.51 o 
   3   0  16       75.71      112.69     10.34 o 
   4   0  16      149.89      168.61     11.78 o 
   5   0  16       32.25       17.82      9.38 o 
   6   0  16       10.58        3.26     13.65 o 
   7   0  16        0.32       16.24     15.16 o 
 -21   1  16      161.03      189.79     12.75 o 
 -20   1  16        2.55        5.36      8.59 o 
 -19   1  16       56.86       50.12      7.51 o 
 -18   1  16      706.62      633.82     14.17 o 
 -17   1  16     1074.36     1092.90     18.27 o 
 -16   1  16      533.79      496.41     11.70 o 
 -15   1  16        5.52        7.44      4.95 o 
 -14   1  16     2142.10     2041.72     30.26 o 
 -13   1  16      647.69      684.03     14.11 o 
 -12   1  16     3632.59     3577.21     47.44 o 
 -11   1  16     1879.44     1814.74     33.15 o 
 -10   1  16       44.92       48.29      4.02 o 
  -9   1  16      412.45      390.17      9.12 o 
  -8   1  16     3247.45     3343.28     37.80 o 
  -7   1  16     2996.98     2985.05     34.32 o 
  -6   1  16     1442.79     1441.53     18.87 o 
  -5   1  16        7.60        8.25      2.73 o 
  -4   1  16     1477.65     1525.96     17.57 o 
  -3   1  16      220.24      216.77      9.08 o 
  -2   1  16      961.07     1012.58     13.58 o 
  -1   1  16      547.50      468.73      8.90 o 
   0   1  16       55.99       77.72      5.36 o 
   1   1  16        4.67        6.06      4.28 o 
   2   1  16      160.69      194.76      8.52 o 
   3   1  16      329.69      323.41      9.00 o 
   4   1  16        3.66       -2.18      5.85 o 
   5   1  16        9.90        1.44      6.29 o 
   6   1  16        2.61        3.40      6.70 o 
   7   1  16       24.00       29.44      9.06 o 
 -20   2  16      122.36      106.96     17.66 o 
 -19   2  16      230.74      205.52     14.95 o 
 -18   2  16       26.70       47.70     10.73 o 
 -17   2  16       50.99       68.07     10.58 o 
 -16   2  16      420.06      429.91     15.98 o 
 -15   2  16     1092.18     1056.93     31.74 o 
 -14   2  16       96.43      107.03      9.02 o 
 -13   2  16       10.31        7.09      7.05 o 
 -12   2  16      214.29      207.48     10.60 o 
 -11   2  16     1823.53     1745.10     32.19 o 
 -10   2  16     2344.74     2238.08     60.32 o 
  -9   2  16      652.16      630.74     12.61 o 
  -8   2  16     1008.65     1005.20     14.34 o 
  -7   2  16      616.39      627.79     12.14 o 
  -6   2  16      725.68      725.64     11.09 o 
  -5   2  16     1526.76     1512.06     17.78 o 
  -4   2  16     1136.91     1109.99     19.73 o 
  -3   2  16      219.58      216.51      6.39 o 
  -2   2  16      202.52      188.78      7.01 o 
  -1   2  16      735.92      742.71     11.91 o 
   0   2  16      128.15      127.88      7.20 o 
   1   2  16       37.73       25.68      5.81 o 
   2   2  16       64.65       58.58      6.54 o 
   3   2  16        7.59       10.55      6.06 o 
   4   2  16       29.23       20.97      8.19 o 
   5   2  16       14.78       21.30      7.08 o 
   6   2  16       14.88       16.71      7.37 o 
   7   2  16       16.02       24.82      8.06 o 
 -20   3  16        6.85        7.54     19.25 o 
 -19   3  16        9.92       13.90     11.29 o 
 -18   3  16       33.34       42.88     16.29 o 
 -17   3  16      120.74      120.60     18.88 o 
 -16   3  16       97.22       92.99     16.56 o 
 -15   3  16      107.70      107.95     15.92 o 
 -14   3  16      258.00      248.43     12.36 o 
 -13   3  16       12.27        8.42      6.99 o 
 -12   3  16     1921.62     1818.29     34.24 o 
 -11   3  16      396.84      383.03     10.08 o 
 -10   3  16      182.91      182.97      7.86 o 
  -9   3  16       26.98       36.92      5.19 o 
  -8   3  16      435.89      394.38      9.04 o 
  -7   3  16      599.03      577.26     10.97 o 
  -6   3  16      375.43      369.15      8.16 o 
  -5   3  16       51.42       52.27      4.34 o 
  -4   3  16      142.67      155.21      5.90 o 
  -3   3  16      289.31      266.82      7.45 o 
  -2   3  16      512.26      513.55     11.92 o 
  -1   3  16       88.51       99.32      6.57 o 
   0   3  16        1.24       -0.29      5.24 o 
   1   3  16        2.03        4.60      5.78 o 
   2   3  16       46.18       48.06      6.87 o 
   3   3  16       38.28       39.50      7.18 o 
   4   3  16        0.68       -0.38      6.88 o 
   5   3  16       15.81       13.13      7.36 o 
   6   3  16        0.06        7.50      7.93 o 
 -19   4  16        8.42       -1.26     16.77 o 
 -18   4  16        8.34       17.05     17.62 o 
 -17   4  16        2.59       23.00     16.77 o 
 -16   4  16       18.76       15.43     14.88 o 
 -15   4  16      144.02      145.59     19.42 o 
 -14   4  16       72.93       57.82     14.35 o 
 -13   4  16      205.51      206.39     19.26 o 
 -12   4  16        8.23       12.11      5.70 o 
 -11   4  16      224.18      234.13      8.06 o 
 -10   4  16      170.79      179.30      8.43 o 
  -9   4  16       40.96       44.77      6.01 o 
  -8   4  16       31.45       35.04      8.23 o 
  -7   4  16       26.71       22.43      4.84 o 
  -6   4  16        0.87        0.57      3.90 o 
  -5   4  16       49.86       50.39      4.67 o 
  -4   4  16      275.35      276.27     13.54 o 
  -3   4  16      134.97      131.12      7.07 o 
  -2   4  16       23.11       39.41      5.87 o 
  -1   4  16      120.52       97.02      7.33 o 
   0   4  16       72.91       66.61      7.09 o 
   1   4  16       14.25        7.77      6.29 o 
   2   4  16        0.21       -0.39      6.70 o 
   3   4  16        0.02        4.90      7.11 o 
   4   4  16        0.17       -0.51      7.27 o 
   5   4  16        0.10       -6.60      7.80 o 
 -17   5  16        9.30       22.25     18.69 o 
 -16   5  16        4.40       35.20     16.44 o 
 -15   5  16       20.43       47.32     17.68 o 
 -14   5  16       24.71       38.41     15.53 o 
 -13   5  16       29.54       26.12     15.18 o 
 -12   5  16      113.16      119.71     15.74 o 
 -11   5  16       51.84       51.07      7.44 o 
 -10   5  16        1.13        1.23      7.97 o 
  -9   5  16      185.51      158.74      8.76 o 
  -8   5  16       40.70       45.42      8.61 o 
  -7   5  16       26.56       26.43      6.48 o 
  -6   5  16        6.59        4.66      5.27 o 
  -5   5  16      102.21      107.16      7.09 o 
  -4   5  16       63.65       78.92      6.68 o 
  -3   5  16        0.27       -2.50      5.47 o 
  -2   5  16       30.30       22.71      6.33 o 
  -1   5  16       46.11       35.87      6.84 o 
   0   5  16        2.00        1.09      6.84 o 
   1   5  16       27.91       41.33      7.60 o 
   2   5  16        0.27       10.65      7.31 o 
   3   5  16       19.82       21.71      8.10 o 
 -15   6  16        8.20        0.57     10.66 o 
 -14   6  16        0.24        5.03     16.93 o 
 -13   6  16       14.53       39.07     17.08 o 
 -12   6  16       21.01       13.31      7.75 o 
 -11   6  16        0.92        2.11      7.61 o 
 -10   6  16        0.70        5.74      7.63 o 
  -9   6  16        0.61       -9.37     12.23 o 
  -8   6  16       43.79       67.20     14.66 o 
  -7   6  16        0.84       -9.82     11.93 o 
  -6   6  16        1.29       -6.83      6.83 o 
  -5   6  16        0.50        1.43      6.26 o 
  -4   6  16       23.14       31.25      7.37 o 
  -3   6  16        0.19        0.56      6.17 o 
  -2   6  16       39.52       45.38     10.66 o 
  -1   6  16        6.06       -0.06      7.11 o 
   0   6  16        0.14       -1.06      7.35 o 
   1   6  16        0.73        8.54      7.77 o 
 -11   7  16        0.78       -1.07     10.37 o 
 -10   7  16        0.12       -3.61     10.40 o 
  -9   7  16        5.66       -6.78     20.11 o 
  -8   7  16        8.70        6.17     10.39 o 
  -7   7  16        8.72       14.02     14.87 o 
  -6   7  16        8.93       13.48     13.71 o 
  -5   7  16        0.09        2.29      8.24 o 
  -4   7  16        0.22       13.34      8.65 o 
  -3   7  16        6.69       12.71      7.78 o 
  -2   7  16        1.12        8.12      7.69 o 
 -21   1  17        4.42        4.61     11.79 o 
 -20   1  17       10.30       12.27     10.90 o 
 -19   1  17       12.92       19.20      7.17 o 
 -18   1  17        0.21       -1.73      6.39 o 
 -17   1  17        1.01        3.04      5.91 o 
 -16   1  17       49.41       62.05      7.51 o 
 -15   1  17       30.34       29.73      6.22 o 
 -14   1  17       12.82       26.23      7.40 o 
 -13   1  17        7.16        5.34     11.61 o 
 -12   1  17       65.46       76.67     15.31 o 
 -11   1  17      550.19      563.94     19.04 o 
 -10   1  17        9.89       21.44      3.86 o 
  -9   1  17      443.28      507.27     14.05 o 
  -8   1  17       18.22       21.82      3.31 o 
  -7   1  17      800.32      821.37     12.49 o 
  -6   1  17        2.90       -2.63      2.63 o 
  -5   1  17       75.05       88.97      4.05 o 
  -4   1  17       22.15       30.99      4.96 o 
  -3   1  17       21.54       20.78      3.61 o 
  -2   1  17       84.51       86.20      4.84 o 
  -1   1  17        0.45       -1.90      4.58 o 
   0   1  17       76.44       91.68      5.56 o 
   1   1  17       36.65       36.44      5.16 o 
   2   1  17       54.13       54.99      5.64 o 
   3   1  17       42.83       39.70      7.72 o 
   4   1  17        9.25        7.33      7.51 o 
   5   1  17        1.56        3.46      8.04 o 
   6   1  17        0.21        6.11      8.85 o 
 -20   2  17        1.49        7.02     11.11 o 
 -19   2  17        3.34       17.04     10.18 o 
 -18   2  17      134.16      132.75     14.89 o 
 -17   2  17      156.91      183.03     12.35 o 
 -16   2  17       15.23       13.31      8.37 o 
 -15   2  17       74.95       82.31     11.96 o 
 -14   2  17      264.35      295.21     13.36 o 
 -13   2  17      108.53      130.48      9.02 o 
 -12   2  17       24.90       38.91      6.93 o 
 -11   2  17       29.16       34.77      6.91 o 
 -10   2  17       12.65       18.13      4.38 o 
  -9   2  17      149.87      151.40      6.76 o 
  -8   2  17      128.90      144.31      6.10 o 
  -7   2  17      315.28      343.33     11.93 o 
  -6   2  17      160.25      190.40      5.67 o 
  -5   2  17       20.93       17.80      3.59 o 
  -4   2  17       53.46       65.81      4.50 o 
  -3   2  17        7.07        4.69      3.66 o 
  -2   2  17       23.65       26.94      4.39 o 
  -1   2  17       44.71       40.87      4.74 o 
   0   2  17        3.04       -0.13      4.47 o 
   1   2  17        1.22        9.11      5.48 o 
   2   2  17        4.36        4.87      5.90 o 
   3   2  17       17.25       13.63      6.64 o 
   4   2  17       14.70        9.11      7.20 o 
   5   2  17        2.08        4.99      7.20 o 
   6   2  17        5.74        6.00      9.80 o 
 -20   3  17       57.98       75.27     13.72 o 
 -19   3  17       95.01      119.55     27.76 o 
 -18   3  17       32.68       48.92     16.29 o 
 -17   3  17       45.22       36.55     15.39 o 
 -16   3  17      214.91      192.17     19.69 o 
 -15   3  17      286.73      268.04     20.52 o 
 -14   3  17       88.94      100.35     11.36 o 
 -13   3  17        8.77       15.95      7.23 o 
 -12   3  17      218.18      229.29     11.79 o 
 -11   3  17      187.97      196.42      8.14 o 
 -10   3  17      388.54      403.38     11.04 o 
  -9   3  17      315.88      312.30     11.58 o 
  -8   3  17       42.75       42.40      4.75 o 
  -7   3  17      478.23      467.58     15.57 o 
  -6   3  17      194.39      216.14      8.32 o 
  -5   3  17      292.73      317.70      7.98 o 
  -4   3  17      272.71      317.22      8.75 o 
  -3   3  17      287.01      242.72     12.15 o 
  -2   3  17       21.56       21.57      7.33 o 
  -1   3  17       20.53       31.10      6.66 o 
   0   3  17       71.30       69.24      6.84 o 
   1   3  17        9.02        6.49      6.52 o 
   2   3  17        1.74        8.06      6.51 o 
   3   3  17       16.75       24.49      8.30 o 
   4   3  17        4.79       -1.47      6.85 o 
   5   3  17        8.56        8.24      7.90 o 
 -19   4  17       16.76       20.66     17.36 o 
 -18   4  17      118.75      113.84     21.26 o 
 -17   4  17       16.62       40.31     16.30 o 
 -16   4  17       69.63       75.92     17.91 o 
 -15   4  17       45.40       19.31     13.67 o 
 -14   4  17      114.63      127.80     17.76 o 
 -13   4  17       82.34      136.94     16.42 o 
 -12   4  17      164.99      156.01     10.54 o 
 -11   4  17       92.95      103.83      9.51 o 
 -10   4  17       90.02       74.80      6.85 o 
  -9   4  17      152.23      150.47     14.54 o 
  -8   4  17      584.48      587.72     23.86 o 
  -7   4  17        3.24        2.33      4.66 o 
  -6   4  17      131.17      136.63      6.14 o 
  -5   4  17        3.34       -0.64      4.76 o 
  -4   4  17      193.26      185.28     10.81 o 
  -3   4  17       30.55       32.02      6.07 o 
  -2   4  17       81.07       71.36      6.80 o 
  -1   4  17      115.98      109.31      7.73 o 
   0   4  17        8.09       10.11      6.37 o 
   1   4  17       60.11       69.24      7.92 o 
   2   4  17        1.69        8.10      7.20 o 
   3   4  17       22.39       29.91      8.28 o 
   4   4  17        0.52       11.79      8.17 o 
 -17   5  17       35.74       89.71     20.54 o 
 -16   5  17       13.27       23.46     16.38 o 
 -15   5  17       90.74       91.70     19.27 o 
 -14   5  17       29.88       35.73     15.31 o 
 -13   5  17       28.90       39.83     15.58 o 
 -12   5  17       51.98       50.23      9.25 o 
 -11   5  17      178.31      200.97      9.94 o 
 -10   5  17      283.11      251.16     13.52 o 
  -9   5  17       10.43       17.69      6.62 o 
  -8   5  17       12.86        9.75      6.11 o 
  -7   5  17       16.57       20.82      6.52 o 
  -6   5  17       34.35       29.63      5.76 o 
  -5   5  17      149.05      140.82      9.61 o 
  -4   5  17       13.05        5.51      5.78 o 
  -3   5  17        2.63       11.25      6.11 o 
  -2   5  17        0.49       13.18      6.55 o 
  -1   5  17      112.33      106.12     12.01 o 
   0   5  17       22.00       24.74      7.43 o 
   1   5  17        2.70       -0.53      7.34 o 
   2   5  17        0.28        3.83     12.33 o 
   3   5  17        5.01       21.16     12.53 o 
 -15   6  17        4.58      -10.19     17.68 o 
 -14   6  17       58.81       75.16     19.11 o 
 -13   6  17       33.07       61.04     18.06 o 
 -12   6  17       56.07       65.34      9.08 o 
 -11   6  17       47.56       47.76      8.28 o 
 -10   6  17        0.05       -3.87      9.17 o 
  -9   6  17       16.26        6.22     12.71 o 
  -8   6  17       51.81       52.71     14.33 o 
  -7   6  17       44.67       41.82      9.65 o 
  -6   6  17       53.04       51.97      6.94 o 
  -5   6  17       28.77       44.40     10.17 o 
  -4   6  17       18.76       18.49      7.00 o 
  -3   6  17       20.90       34.02      7.34 o 
  -2   6  17        4.86       11.52      7.25 o 
  -1   6  17       10.89        4.21      9.95 o 
   0   6  17       21.10       17.44      7.91 o 
 -11   7  17       68.57       72.14     12.39 o 
 -10   7  17       28.30       30.53     21.44 o 
  -9   7  17        0.25        5.39      9.91 o 
  -8   7  17       14.63       20.67     13.88 o 
  -7   7  17       36.52       75.59     16.97 o 
  -6   7  17        4.46       -5.96     13.23 o 
  -5   7  17       16.15       18.34      8.92 o 
  -4   7  17       12.97       19.75      9.23 o 
 -21   0  18      544.94      579.84     22.07 o 
 -20   0  18      258.18      268.31     15.97 o 
 -19   0  18      767.75      811.89     23.37 o 
 -18   0  18        1.28        0.87      8.99 o 
 -17   0  18      274.55      265.06     13.60 o 
 -16   0  18      645.13      642.11     18.41 o 
 -15   0  18     2187.46     2140.27     38.95 o 
 -14   0  18      622.26      636.83     24.68 o 
 -13   0  18       42.85       32.03     10.43 o 
 -12   0  18      249.10      269.60     16.11 o 
 -11   0  18     2536.64     2551.72     62.52 o 
 -10   0  18     2818.45     2725.35     65.75 o 
  -9   0  18     1842.55     1816.76     42.44 o 
  -8   0  18       16.46       20.57      4.74 o 
  -7   0  18      573.67      639.08     15.13 o 
  -6   0  18     2276.46     2364.35     40.67 o 
  -5   0  18      829.27      853.65     19.23 o 
  -4   0  18     1323.16     1223.01     24.87 o 
  -3   0  18       75.80       58.74      7.75 o 
  -2   0  18      191.18      125.91     19.74 o 
  -1   0  18      287.70      289.90     13.50 o 
   0   0  18      121.63      113.19     13.82 o 
   1   0  18      146.95      139.14     11.14 o 
   2   0  18       49.96       46.80      9.38 o 
   3   0  18       87.43      114.53     12.65 o 
   4   0  18       33.66       38.27     10.46 o 
   5   0  18       24.01       18.11     15.49 o 
   6   0  18       96.90      113.51     19.98 o 
 -21   1  18       30.67       28.89     14.72 o 
 -20   1  18        0.43       -4.29      8.23 o 
 -19   1  18       59.11       56.67      9.03 o 
 -18   1  18      627.45      600.29     16.43 o 
 -17   1  18      951.84      904.61     22.81 o 
 -16   1  18      216.22      197.09      9.77 o 
 -15   1  18      113.85      134.74      8.28 o 
 -14   1  18      844.45      805.71     20.07 o 
 -13   1  18      663.69      670.38     17.54 o 
 -12   1  18      832.73      781.57     18.77 o 
 -11   1  18      825.45      763.41     18.27 o 
 -10   1  18      217.79      221.35     10.42 o 
  -9   1  18        9.77       14.95      4.28 o 
  -8   1  18     3303.26     3307.54     38.13 o 
  -7   1  18     1430.72     1402.29     18.70 o 
  -6   1  18      156.01      133.24     10.56 o 
  -5   1  18      192.15      171.53      8.12 o 
  -4   1  18      510.64      550.62     10.90 o 
  -3   1  18      454.13      425.18     10.03 o 
  -2   1  18      168.38      167.02      8.61 o 
  -1   1  18       17.66       13.40      5.19 o 
   0   1  18       17.45        7.46      5.38 o 
   1   1  18       21.96       34.79      6.12 o 
   2   1  18      193.34      214.17      9.22 o 
   3   1  18        2.50       -0.37      7.69 o 
   4   1  18       11.92       23.41     10.02 o 
   5   1  18        0.99        2.51      8.53 o 
 -20   2  18       94.80       91.79     12.98 o 
 -19   2  18      435.85      444.03     18.78 o 
 -18   2  18       53.77       51.05     10.69 o 
 -17   2  18       69.50       58.45      9.70 o 
 -16   2  18      342.99      344.04     15.63 o 
 -15   2  18     1560.44     1436.32     30.03 o 
 -14   2  18      423.27      425.84     15.45 o 
 -13   2  18      115.19       87.87      8.57 o 
 -12   2  18       50.02       53.01      7.24 o 
 -11   2  18     1166.16     1054.34     40.32 o 
 -10   2  18      504.00      487.84     12.84 o 
  -9   2  18     1551.29     1517.38     28.95 o 
  -8   2  18       21.95       22.16      4.01 o 
  -7   2  18       27.99       30.94      5.35 o 
  -6   2  18     1454.57     1393.50     19.24 o 
  -5   2  18       47.13       46.59      4.19 o 
  -4   2  18     1349.44     1253.98     16.06 o 
  -3   2  18       94.60      103.48      5.40 o 
  -2   2  18       64.65       61.40      5.11 o 
  -1   2  18      161.74      170.76      8.22 o 
   0   2  18      115.66      115.96     12.19 o 
   1   2  18       54.78       46.32      6.44 o 
   2   2  18       11.09       -2.55      8.26 o 
   3   2  18       28.13       40.94      9.10 o 
   4   2  18       29.23       35.45      8.90 o 
   5   2  18        4.96        0.69      9.16 o 
 -20   3  18       17.68        0.75     11.63 o 
 -19   3  18       34.55       31.26     17.16 o 
 -18   3  18      138.77      134.05     20.06 o 
 -17   3  18      241.97      249.51     22.32 o 
 -16   3  18        9.27        7.31     13.14 o 
 -15   3  18      117.85      111.46     10.47 o 
 -14   3  18       41.58       35.98     12.73 o 
 -13   3  18      538.32      474.92     16.69 o 
 -12   3  18      417.98      389.94     19.19 o 
 -11   3  18      455.78      422.46     14.35 o 
 -10   3  18       71.50       70.01      6.25 o 
  -9   3  18       30.03       30.85      5.55 o 
  -8   3  18     1360.34     1311.77     21.87 o 
  -7   3  18       13.59        9.85      3.90 o 
  -6   3  18        3.17        4.15      3.87 o 
  -5   3  18      928.39      922.46     14.41 o 
  -4   3  18      229.26      220.38      7.13 o 
  -3   3  18        2.98        5.81      6.33 o 
  -2   3  18       22.99       21.65      5.51 o 
  -1   3  18       53.94       55.69      6.47 o 
   0   3  18       13.31       15.79      6.12 o 
   1   3  18        9.26        4.37      6.55 o 
   2   3  18       29.33       26.19      7.37 o 
   3   3  18        5.87        5.70      7.19 o 
   4   3  18        6.07        8.55      7.47 o 
 -19   4  18       96.70      116.28     21.70 o 
 -18   4  18        7.34        3.32     15.78 o 
 -17   4  18        1.18       24.62     16.66 o 
 -16   4  18        2.32       -5.31     13.26 o 
 -15   4  18      136.26      100.95     17.81 o 
 -14   4  18      145.55      138.61     18.11 o 
 -13   4  18      153.30      105.90     15.85 o 
 -12   4  18       15.52       23.71      8.20 o 
 -11   4  18      413.26      365.14     13.66 o 
 -10   4  18       71.49       72.37      7.06 o 
  -9   4  18      445.00      405.26     11.99 o 
  -8   4  18       57.83       56.12      8.49 o 
  -7   4  18        2.38        5.86      4.38 o 
  -6   4  18       70.60       66.98      5.36 o 
  -5   4  18        2.12        0.04      7.16 o 
  -4   4  18      819.20      773.79     17.08 o 
  -3   4  18        0.90       -0.06      6.03 o 
  -2   4  18       29.20       31.53      6.47 o 
  -1   4  18       50.59       41.25      8.60 o 
   0   4  18       38.57       40.18     11.63 o 
   1   4  18       10.41       10.62      7.22 o 
   2   4  18        3.56       -4.42      7.28 o 
   3   4  18        0.05        1.75      7.53 o 
 -17   5  18       38.19       34.45     19.08 o 
 -16   5  18        2.84       28.23     16.99 o 
 -15   5  18       83.74       93.36     19.44 o 
 -14   5  18        9.26       19.06     14.59 o 
 -13   5  18        3.40       12.37     14.80 o 
 -12   5  18        5.08       17.04      8.84 o 
 -11   5  18       41.45       58.95      9.65 o 
 -10   5  18        1.20        8.50      6.55 o 
  -9   5  18       55.99       59.55      7.46 o 
  -8   5  18       55.81       42.47      8.44 o 
  -7   5  18        0.66        1.66      7.69 o 
  -6   5  18       39.51       47.68      8.48 o 
  -5   5  18       86.88       87.09      9.76 o 
  -4   5  18        8.90        9.48      6.89 o 
  -3   5  18       10.53       18.57      6.89 o 
  -2   5  18        1.59       -6.52      6.52 o 
  -1   5  18        4.59        6.21      7.12 o 
   0   5  18        2.30       -5.91      7.14 o 
   1   5  18       10.63       11.83      7.76 o 
   2   5  18        0.42       -7.95      7.95 o 
 -15   6  18        2.93       26.07     18.19 o 
 -14   6  18        4.22       32.41     17.65 o 
 -13   6  18        8.83        0.00     16.16 o 
 -12   6  18        3.78       10.41     10.08 o 
 -11   6  18        0.08        4.44      9.34 o 
 -10   6  18        0.37       -9.55     12.55 o 
  -9   6  18       38.97       35.64     14.49 o 
  -8   6  18        0.49      -12.31     12.31 o 
  -7   6  18       21.90       37.00     11.97 o 
  -6   6  18        3.58        6.34      7.30 o 
  -5   6  18       19.22       16.03      6.77 o 
  -4   6  18       58.60       68.55     13.94 o 
  -3   6  18       18.28        9.73      9.29 o 
  -2   6  18       33.46       57.03     11.60 o 
  -1   6  18        0.63        0.03     10.28 o 
 -10   7  18       18.47       14.98     16.17 o 
  -9   7  18       82.88       89.54     12.79 o 
  -8   7  18       14.79       15.23     15.55 o 
  -7   7  18        4.70       23.93     16.16 o 
  -6   7  18        5.83       16.29     15.84 o 
 -21   1  19       52.06       72.66     12.92 o 
 -20   1  19       20.56       27.96     11.41 o 
 -19   1  19       16.96       25.15      8.31 o 
 -18   1  19        0.54       11.24      7.48 o 
 -17   1  19       80.60       78.69      8.20 o 
 -16   1  19       82.68       88.88      7.93 o 
 -15   1  19       66.22       79.57      7.46 o 
 -14   1  19      114.12      105.60      9.18 o 
 -13   1  19       26.83       20.41      7.37 o 
 -12   1  19        4.93        3.84      6.37 o 
 -11   1  19       35.28       25.45      6.95 o 
 -10   1  19      368.64      389.20     13.10 o 
  -9   1  19       35.81       42.29      4.92 o 
  -8   1  19        1.89       -0.91      3.43 o 
  -7   1  19       19.82       24.57      4.16 o 
  -6   1  19       86.59       96.37      5.46 o 
  -5   1  19       23.02       27.70      4.57 o 
  -4   1  19       12.82       16.49      4.69 o 
  -3   1  19       29.78       24.86      5.24 o 
  -2   1  19       15.44        9.61      5.23 o 
  -1   1  19        5.63       13.46      5.68 o 
   0   1  19       75.43       71.34      6.71 o 
   1   1  19       34.18       40.83      6.73 o 
   2   1  19        1.07        7.94      7.96 o 
   3   1  19        0.82        1.10     10.17 o 
   4   1  19       15.18       28.19      8.85 o 
   5   1  19        6.37       17.98     12.09 o 
 -20   2  19        3.21        8.89     11.30 o 
 -19   2  19       28.11       27.93     11.05 o 
 -18   2  19      231.42      252.63     13.44 o 
 -17   2  19      324.54      348.96     16.48 o 
 -16   2  19       22.56       18.78      8.44 o 
 -15   2  19       47.84       40.44      8.88 o 
 -14   2  19      285.78      266.75     13.22 o 
 -13   2  19      361.13      366.24     18.03 o 
 -12   2  19       97.47      115.09      9.19 o 
 -11   2  19       80.58       69.03     13.47 o 
 -10   2  19       19.24       16.94      4.96 o 
  -9   2  19        7.24        9.31      5.04 o 
  -8   2  19     1124.63     1143.54     16.49 o 
  -7   2  19       13.45       19.91      4.39 o 
  -6   2  19       10.83        7.65      4.39 o 
  -5   2  19        8.65       12.37      3.98 o 
  -4   2  19      314.84      347.47      9.65 o 
  -3   2  19      133.66      152.57      7.46 o 
  -2   2  19        8.86       11.10      5.68 o 
  -1   2  19        0.70        8.87      5.74 o 
   0   2  19        0.11        0.98      8.92 o 
   1   2  19        0.95        8.16      7.87 o 
   2   2  19        5.82       13.16      8.31 o 
   3   2  19        4.78       -1.84     10.24 o 
   4   2  19        1.48       -8.48      8.48 o 
 -20   3  19       22.81       24.77     12.52 o 
 -19   3  19       84.53      110.85     20.94 o 
 -18   3  19        5.66        0.96     15.47 o 
 -17   3  19      121.72      109.96     17.60 o 
 -16   3  19      139.07      168.65     19.14 o 
 -15   3  19      449.42      457.37     16.82 o 
 -14   3  19      128.86      143.85     10.74 o 
 -13   3  19       65.89       56.15      8.35 o 
 -12   3  19      124.01      140.47     10.27 o 
 -11   3  19      237.71      253.37      9.42 o 
 -10   3  19      271.47      262.84      9.77 o 
  -9   3  19      320.00      356.72     11.26 o 
  -8   3  19       12.05       15.81      5.49 o 
  -7   3  19       56.43       69.06      5.00 o 
  -6   3  19      245.46      259.31      7.65 o 
  -5   3  19      683.75      667.20     11.52 o 
  -4   3  19       77.08       82.27      5.61 o 
  -3   3  19        2.50        2.95      5.31 o 
  -2   3  19        1.18       -1.62      5.59 o 
  -1   3  19       28.56       28.22      7.03 o 
   0   3  19       71.47       75.37      7.54 o 
   1   3  19        3.56        3.11      6.69 o 
   2   3  19        1.17        9.31     13.43 o 
   3   3  19        2.58        6.93      9.26 o 
 -19   4  19       41.84       69.43     20.65 o 
 -18   4  19      157.30      128.34     20.41 o 
 -17   4  19       15.51       24.76     17.10 o 
 -16   4  19        7.34      -13.12     13.12 o 
 -15   4  19        0.45       -1.43     14.21 o 
 -14   4  19       80.21       86.53     15.57 o 
 -13   4  19      190.42      214.50     23.06 o 
 -12   4  19       38.76       43.49     11.11 o 
 -11   4  19       97.61      116.32      8.02 o 
 -10   4  19       37.29       38.10      7.46 o 
  -9   4  19      264.29      276.37     10.60 o 
  -8   4  19      151.28      148.99      8.49 o 
  -7   4  19      166.09      173.56     10.36 o 
  -6   4  19        0.28        3.20      9.79 o 
  -5   4  19        0.32        6.54      5.65 o 
  -4   4  19       11.96       23.12      5.96 o 
  -3   4  19       10.83       19.72      9.08 o 
  -2   4  19       16.79       20.38      9.94 o 
  -1   4  19        0.41       -4.85      6.26 o 
   0   4  19        0.76        7.34      6.83 o 
   1   4  19        2.54       -2.93      7.25 o 
   2   4  19       23.84       28.41      9.33 o 
 -17   5  19       36.85       31.67     17.97 o 
 -16   5  19       28.40       45.51     18.77 o 
 -15   5  19      163.25      179.46     22.08 o 
 -14   5  19      109.09      116.77     18.77 o 
 -13   5  19        1.02       30.07     15.05 o 
 -12   5  19       18.73       41.88     15.35 o 
 -11   5  19      180.88      170.51     23.69 o 
 -10   5  19      114.44      134.21     11.93 o 
  -9   5  19       41.62       46.61      7.60 o 
  -8   5  19        0.53       -2.18      8.03 o 
  -7   5  19      125.60      117.86     10.98 o 
  -6   5  19       17.07       14.74      6.90 o 
  -5   5  19       59.92       72.07     12.36 o 
  -4   5  19       91.75       99.18      8.12 o 
  -3   5  19        6.61        9.96      6.93 o 
  -2   5  19        1.89        3.93      6.85 o 
  -1   5  19       12.31        8.69      7.44 o 
   0   5  19       19.36       14.88      7.72 o 
   1   5  19        1.47       -7.00      7.76 o 
 -14   6  19       30.78       57.63     19.17 o 
 -13   6  19        1.06       -3.77     16.24 o 
 -12   6  19       12.94      -15.10     15.10 o 
 -11   6  19        7.19       22.15      9.96 o 
 -10   6  19       42.66       35.53     13.51 o 
  -9   6  19        4.86       13.39     13.72 o 
  -8   6  19       30.86       23.07     14.40 o 
  -7   6  19        0.75       -2.03      9.43 o 
  -6   6  19        6.97        2.04      7.67 o 
  -5   6  19        0.99       -4.89      6.81 o 
  -4   6  19        8.22        5.79      7.16 o 
  -3   6  19       30.36       22.57      7.80 o 
  -2   6  19       13.95        9.98      8.27 o 
 -21   0  20      367.70      426.16     29.63 o 
 -20   0  20      193.13      218.59     21.98 o 
 -19   0  20      695.34      718.10     32.55 o 
 -18   0  20      182.48      187.02     18.32 o 
 -17   0  20      248.01      212.11     18.79 o 
 -16   0  20      899.72      817.53     30.57 o 
 -15   0  20     1716.54     1633.86     46.20 o 
 -14   0  20      997.31     1020.11     33.29 o 
 -13   0  20      331.98      335.78     19.98 o 
 -12   0  20       27.30       18.60      9.55 o 
 -11   0  20     3170.04     3107.25     74.97 o 
 -10   0  20       69.63       96.07     12.46 o 
  -9   0  20     3271.19     3360.60     61.90 o 
  -8   0  20      161.46      133.50     22.06 o 
  -7   0  20      192.14      244.69     11.97 o 
  -6   0  20     2228.25     2187.21     43.70 o 
  -5   0  20       20.41       11.97      7.30 o 
  -4   0  20      868.01      797.71     20.06 o 
  -3   0  20        8.93       16.00      7.32 o 
  -2   0  20      149.19      173.77     11.55 o 
  -1   0  20       15.31       38.66      9.14 o 
   0   0  20        4.67        6.74      8.29 o 
   1   0  20      311.76      282.15     14.95 o 
   2   0  20        6.66        7.09      9.85 o 
   3   0  20        7.08       19.62     10.19 o 
   4   0  20       64.75       65.66     17.04 o 
 -21   1  20        4.68       16.39     17.58 o 
 -20   1  20        0.40       -9.47     12.04 o 
 -19   1  20      109.52      127.58     13.05 o 
 -18   1  20      656.48      704.36     22.05 o 
 -17   1  20      780.73      822.48     33.70 o 
 -16   1  20      148.12      140.57     11.20 o 
 -15   1  20        0.78        1.39      8.41 o 
 -14   1  20      401.44      398.14     15.71 o 
 -13   1  20     1560.55     1571.48     31.26 o 
 -12   1  20      406.35      370.39     13.89 o 
 -11   1  20      433.34      386.67     14.07 o 
 -10   1  20       32.71       25.10      7.15 o 
  -9   1  20       42.53       45.13      5.50 o 
  -8   1  20      886.14      902.00     14.11 o 
  -7   1  20     1259.35     1264.41     18.11 o 
  -6   1  20       31.62       30.66      4.80 o 
  -5   1  20      190.31      154.97     16.96 o 
  -4   1  20      262.32      277.63      8.90 o 
  -3   1  20      186.23      225.35      8.54 o 
  -2   1  20      112.04      102.98      7.11 o 
  -1   1  20        8.06       12.53      5.94 o 
   0   1  20        0.29       -5.77      5.77 o 
   1   1  20       20.82        7.70      7.38 o 
   2   1  20      122.01      133.43     10.55 o 
   3   1  20        6.90       -1.00      8.55 o 
   4   1  20        9.83       12.82      8.89 o 
 -20   2  20       41.04       34.66     11.69 o 
 -19   2  20      307.02      305.47     16.78 o 
 -18   2  20      191.88      228.81     11.60 o 
 -17   2  20      117.12      106.38     14.42 o 
 -16   2  20      441.47      397.14     16.54 o 
 -15   2  20      546.17      501.56     17.00 o 
 -14   2  20     1378.06     1324.48     28.75 o 
 -13   2  20       48.00       40.74      7.88 o 
 -12   2  20        5.14        5.86     11.18 o 
 -11   2  20     1678.60     1595.15     31.26 o 
 -10   2  20       44.63       50.40      5.89 o 
  -9   2  20     1910.03     1811.88     27.67 o 
  -8   2  20       58.81       64.90      5.48 o 
  -7   2  20      124.35      133.79      6.96 o 
  -6   2  20      289.39      301.88     10.74 o 
  -5   2  20      106.85      121.14      6.82 o 
  -4   2  20     1186.35     1154.59     18.30 o 
  -3   2  20       42.18       34.51      6.03 o 
  -2   2  20       24.88       25.49      6.01 o 
  -1   2  20       13.15        8.10      7.04 o 
   0   2  20        3.09        9.40      7.41 o 
   1   2  20      138.73      134.97     10.51 o 
   2   2  20        0.11       -2.02      8.42 o 
   3   2  20        6.15        1.41      8.96 o 
 -20   3  20        0.09       -0.23     11.68 o 
 -19   3  20       28.87       37.43     17.79 o 
 -18   3  20      284.26      273.88     23.64 o 
 -17   3  20      185.39      194.97     20.60 o 
 -16   3  20       48.23       29.41      9.62 o 
 -15   3  20       38.69       59.13     21.71 o 
 -14   3  20        1.38        2.78      8.00 o 
 -13   3  20      344.78      312.97     13.24 o 
 -12   3  20      405.55      354.07     14.18 o 
 -11   3  20      125.73      121.00     25.96 o 
 -10   3  20       10.14       12.57      5.72 o 
  -9   3  20       72.54       52.07      6.29 o 
  -8   3  20      352.73      334.08     11.28 o 
  -7   3  20      418.41      400.01     10.88 o 
  -6   3  20      125.63      129.52      6.18 o 
  -5   3  20       80.88       78.64      5.73 o 
  -4   3  20       88.77       81.63      6.58 o 
  -3   3  20      133.04      116.38      7.48 o 
  -2   3  20       45.58       40.90      6.62 o 
  -1   3  20       30.21       28.62      8.13 o 
   0   3  20        8.54       16.42      8.53 o 
   1   3  20        1.08       -6.30      8.58 o 
   2   3  20       31.49       28.73      9.70 o 
   3   3  20        0.16       -0.81      9.64 o 
 -19   4  20       63.92       70.43     20.60 o 
 -18   4  20       18.84       15.83     16.58 o 
 -17   4  20       42.37       25.77     17.15 o 
 -16   4  20        1.26       16.17     14.55 o 
 -15   4  20        5.57       10.48     14.94 o 
 -14   4  20      324.90      289.71     22.78 o 
 -13   4  20       27.53       21.80      8.67 o 
 -12   4  20       29.97       32.48     16.23 o 
 -11   4  20      166.22      160.84      9.12 o 
 -10   4  20        9.64        7.99      6.25 o 
  -9   4  20      589.85      565.18     14.41 o 
  -8   4  20       30.79       27.65      7.64 o 
  -7   4  20       42.66       64.16      6.26 o 
  -6   4  20       15.56       14.36      5.72 o 
  -5   4  20        9.63        5.50      5.83 o 
  -4   4  20      256.59      244.83     12.32 o 
  -3   4  20       18.90       23.49      6.52 o 
  -2   4  20        0.47        2.18      6.41 o 
  -1   4  20        6.79       13.04      7.09 o 
   0   4  20        0.67        9.33      8.80 o 
   1   4  20       53.56       50.85      9.20 o 
 -17   5  20       24.79       34.54     19.41 o 
 -16   5  20        1.69      -16.54     16.54 o 
 -15   5  20       22.05       50.05     16.35 o 
 -14   5  20        0.04       21.61     16.30 o 
 -13   5  20      122.96      121.57     18.72 o 
 -12   5  20        8.03       19.16     13.64 o 
 -11   5  20       81.69       91.56      8.60 o 
 -10   5  20       17.06       11.30      8.17 o 
  -9   5  20       36.03       33.69      8.91 o 
  -8   5  20       17.29       22.39      8.74 o 
  -7   5  20       75.36       70.75     10.33 o 
  -6   5  20        4.87        6.55      6.24 o 
  -5   5  20      172.24      182.50      9.87 o 
  -4   5  20        6.49        6.17      6.86 o 
  -3   5  20        0.93       -4.28      6.61 o 
  -2   5  20        5.47        2.73      7.22 o 
  -1   5  20        0.25       12.86      7.76 o 
   0   5  20       12.28        9.23      8.05 o 
 -14   6  20       11.83        8.48     17.80 o 
 -13   6  20        1.41       -3.10     16.44 o 
 -11   6  20       91.48      121.19     17.58 o 
 -10   6  20       44.67       39.37     15.00 o 
  -9   6  20       88.56       49.02     15.34 o 
  -8   6  20        1.13        9.32     10.87 o 
  -7   6  20       20.96       35.37     10.12 o 
  -6   6  20       23.54       38.56      8.43 o 
  -5   6  20       28.40       33.67      7.73 o 
  -4   6  20       29.62       24.43      7.78 o 
  -3   6  20        0.56       -6.48      7.40 o 
 -21   1  21        8.89       19.67     11.57 o 
 -20   1  21       12.42       19.13     14.25 o 
 -19   1  21        7.49       31.66     11.07 o 
 -18   1  21        0.30       -1.72      9.39 o 
 -17   1  21      111.64      125.83     11.83 o 
 -16   1  21       56.17       64.15      9.49 o 
 -15   1  21        8.37       11.99     16.31 o 
 -14   1  21       17.73        6.64      7.99 o 
 -13   1  21       25.84       24.36     16.63 o 
 -12   1  21       62.06       58.77      8.10 o 
 -11   1  21       92.21       91.62      8.65 o 
 -10   1  21        8.21       13.19     12.60 o 
  -9   1  21      200.45      217.78      8.81 o 
  -8   1  21       23.86       31.93      4.67 o 
  -7   1  21      125.95      131.96      6.39 o 
  -6   1  21       63.96       70.21      5.88 o 
  -5   1  21       57.93       64.20      6.48 o 
  -4   1  21        1.61        2.31      5.32 o 
  -3   1  21        0.07        2.05      6.80 o 
  -2   1  21       19.63       20.42      5.98 o 
  -1   1  21        1.53       -3.28      6.07 o 
   0   1  21        0.41       -6.47      6.47 o 
   1   1  21        2.87       14.14      8.25 o 
   2   1  21       34.67       35.26      9.26 o 
   3   1  21        3.71       13.85     13.77 o 
 -20   2  21        1.75       23.37     17.58 o 
 -19   2  21        2.35       11.23     10.57 o 
 -18   2  21      141.54      159.65     21.69 o 
 -17   2  21       56.71       59.46     10.57 o 
 -16   2  21       20.12       27.95      9.23 o 
 -15   2  21       14.39       25.57      8.53 o 
 -14   2  21      312.79      325.78     14.84 o 
 -13   2  21      380.27      393.79     15.31 o 
 -12   2  21        2.04       -0.90      7.26 o 
 -11   2  21       24.36       39.42     15.53 o 
 -10   2  21        7.84        7.96      5.48 o 
  -9   2  21      256.58      283.70     10.03 o 
  -8   2  21       62.55       72.39      7.18 o 
  -7   2  21      125.06      134.57      7.15 o 
  -6   2  21       17.23       10.52      5.06 o 
  -5   2  21       60.97       65.19      6.29 o 
  -4   2  21      212.02      237.87      9.91 o 
  -3   2  21       43.85       57.61      6.53 o 
  -2   2  21        2.95       -0.78      6.98 o 
  -1   2  21        0.01        5.16      7.34 o 
   0   2  21        3.68        3.10      7.98 o 
   1   2  21       27.96       32.24      9.20 o 
   2   2  21        1.14        7.21      9.32 o 
   3   2  21        0.18       -4.69     11.32 o 
 -20   3  21       22.38       -1.08     11.94 o 
 -19   3  21       28.31       12.97     17.18 o 
 -18   3  21        1.20      -14.51     14.51 o 
 -17   3  21       75.03       97.29     18.02 o 
 -16   3  21      226.17      226.75     16.21 o 
 -15   3  21      242.68      283.32     14.28 o 
 -14   3  21      168.78      196.72     12.43 o 
 -13   3  21       12.72       13.57      8.98 o 
 -12   3  21       53.84       63.28     10.87 o 
 -11   3  21       87.66      118.74     10.27 o 
 -10   3  21       88.81      134.27      8.29 o 
  -9   3  21        2.82        0.13      5.77 o 
  -8   3  21       29.33       27.15      6.59 o 
  -7   3  21       38.16       37.96      5.80 o 
  -6   3  21       77.60       92.12      6.86 o 
  -5   3  21       22.77       32.03      6.18 o 
  -4   3  21        0.38        4.34      6.90 o 
  -3   3  21        0.09       -6.07      7.24 o 
  -2   3  21       16.29       10.71      8.18 o 
  -1   3  21       34.18       39.59      9.34 o 
   0   3  21        0.54        3.04      8.62 o 
   1   3  21        2.00        5.46      9.17 o 
   2   3  21        7.22        0.91      9.85 o 
 -18   4  21      160.78      152.30     22.01 o 
 -17   4  21       23.68       29.34     16.26 o 
 -16   4  21        0.65       -3.40     15.71 o 
 -15   4  21       38.75       29.83     15.06 o 
 -14   4  21      198.31      206.62     24.97 o 
 -13   4  21       70.21       86.30     10.85 o 
 -12   4  21      212.91      216.93     12.88 o 
 -11   4  21        7.58        2.69      8.47 o 
 -10   4  21       20.61       15.56      6.89 o 
  -9   4  21       40.84       36.85     12.09 o 
  -8   4  21      208.60      240.53     29.14 o 
  -7   4  21       14.78       28.04      7.07 o 
  -6   4  21        7.53        9.91      6.00 o 
  -5   4  21       43.48       50.55      6.81 o 
  -4   4  21       45.82       51.71      6.90 o 
  -3   4  21       26.35       34.35      6.99 o 
  -2   4  21        2.92        4.10      8.60 o 
  -1   4  21        5.11        5.18      9.15 o 
   0   4  21        5.92       -7.55      9.51 o 
 -16   5  21       16.57       22.56     18.07 o 
 -15   5  21      129.08      145.83     20.93 o 
 -14   5  21       53.79       73.21     17.99 o 
 -13   5  21       12.01       18.93     15.40 o 
 -12   5  21        3.11       -5.11     14.46 o 
 -11   5  21      148.68      156.69     10.15 o 
 -10   5  21      104.26       97.90      9.09 o 
  -9   5  21        9.92       18.99      9.22 o 
  -8   5  21       16.62       12.18      9.85 o 
  -7   5  21       10.28       10.97      7.50 o 
  -6   5  21       58.42       52.07      8.22 o 
  -5   5  21       16.87       18.09      6.96 o 
  -4   5  21       15.62        8.92      7.27 o 
  -3   5  21       31.50       24.74      7.80 o 
  -2   5  21        9.83        7.64      7.78 o 
  -1   5  21       17.53       26.87      8.37 o 
 -11   6  21        0.66      -12.61     13.59 o 
 -10   6  21       17.74       47.85     14.71 o 
  -9   6  21        6.77       15.83     15.02 o 
  -8   6  21       13.66       26.20     12.58 o 
  -7   6  21        6.46       11.37     10.46 o 
  -6   6  21        6.02       11.76      8.21 o 
  -5   6  21       10.75       16.84      8.59 o 
 -21   0  22      348.63      370.45     27.39 o 
 -20   0  22      162.62      154.52     20.37 o 
 -19   0  22      457.77      470.78     27.89 o 
 -18   0  22      154.89      144.90     18.01 o 
 -17   0  22      145.31      164.82     17.30 o 
 -16   0  22     1207.67     1109.54     37.69 o 
 -15   0  22      363.31      393.11     21.54 o 
 -14   0  22     1742.13     1596.97     45.88 o 
 -13   0  22       13.70       14.64     11.56 o 
 -12   0  22      146.92       95.10     12.75 o 
 -11   0  22     1192.98     1224.49     38.17 o 
 -10   0  22       98.89      107.56     13.15 o 
  -9   0  22     1605.25     1532.40     44.14 o 
  -8   0  22      224.23      156.49     20.21 o 
  -7   0  22       52.54       59.56      7.87 o 
  -6   0  22      445.36      522.02     16.56 o 
  -5   0  22      195.51      186.88     13.34 o 
  -4   0  22      152.34      158.39     11.48 o 
  -3   0  22        0.64        8.10     11.60 o 
  -2   0  22        0.92        5.76      8.18 o 
  -1   0  22       46.59       58.47     10.23 o 
   0   0  22        1.12       11.73      9.49 o 
   1   0  22      156.49      136.56     13.19 o 
   2   0  22        4.86       -9.16     15.25 o 
 -21   1  22       42.90       55.67     13.33 o 
 -20   1  22       17.81       21.43     12.68 o 
 -19   1  22       92.11       99.22     12.65 o 
 -18   1  22      620.93      649.68     21.61 o 
 -17   1  22      948.65      955.46     24.61 o 
 -16   1  22      210.56      192.86     12.75 o 
 -15   1  22      150.56      115.03     10.27 o 
 -14   1  22      469.56      418.09     15.22 o 
 -13   1  22      873.09      832.18     21.35 o 
 -12   1  22     1907.83     1813.73    110.79 o 
 -11   1  22       10.96       15.92      7.42 o 
 -10   1  22       13.51       14.14      7.28 o 
  -9   1  22       85.90      122.39      7.48 o 
  -8   1  22      385.71      398.16     10.01 o 
  -7   1  22     1271.83     1212.58     27.09 o 
  -6   1  22       59.42       58.66      5.90 o 
  -5   1  22        5.29       17.31      6.11 o 
  -4   1  22       47.43       60.57      6.70 o 
  -3   1  22      270.51      260.69      9.57 o 
  -2   1  22       91.05       85.71      7.59 o 
  -1   1  22        0.49       -3.64      6.57 o 
   0   1  22        0.77        7.83      8.17 o 
   1   1  22        1.45       -0.31      8.21 o 
   2   1  22       16.12       22.83      9.65 o 
 -20   2  22       25.63        9.23     17.47 o 
 -19   2  22      252.04      264.24     22.92 o 
 -18   2  22       56.96       50.22     10.94 o 
 -17   2  22        9.41       12.01      9.73 o 
 -16   2  22      360.65      321.05     15.53 o 
 -15   2  22      189.82      171.45     13.99 o 
 -14   2  22      874.62      859.56     22.08 o 
 -13   2  22        4.03       13.65      8.03 o 
 -12   2  22        0.96        9.18      7.65 o 
 -11   2  22      850.08      799.85     24.99 o 
 -10   2  22       64.69       79.63     16.01 o 
  -9   2  22      551.63      534.63     17.82 o 
  -8   2  22        9.58       10.28      5.85 o 
  -7   2  22        2.53       15.63      5.27 o 
  -6   2  22      123.72      115.93      8.29 o 
  -5   2  22       42.04       45.14      9.77 o 
  -4   2  22      162.09      155.88      8.29 o 
  -3   2  22        4.44       -1.23      6.06 o 
  -2   2  22        5.32       -1.75      7.54 o 
  -1   2  22       95.58       98.62     14.76 o 
   0   2  22        4.04        1.26      8.05 o 
   1   2  22       34.00       25.40      9.57 o 
   2   2  22        8.57       17.49      9.45 o 
 -20   3  22        0.23       24.96     18.36 o 
 -19   3  22        5.07        0.17     16.76 o 
 -18   3  22      188.22      149.71     19.72 o 
 -17   3  22      209.29      199.67     13.65 o 
 -16   3  22        3.81        2.35      9.15 o 
 -15   3  22       35.35       50.48     17.77 o 
 -14   3  22       20.74       20.10      8.54 o 
 -13   3  22      303.60      280.44     28.87 o 
 -12   3  22      389.29      369.67     15.42 o 
 -11   3  22      168.61      145.69     11.03 o 
 -10   3  22       46.71       62.57      9.79 o 
  -9   3  22       64.49       64.20      7.30 o 
  -8   3  22      120.10      101.55      8.14 o 
  -7   3  22      353.22      359.22     12.60 o 
  -6   3  22        7.40        7.09      5.78 o 
  -5   3  22       16.87       16.33      7.16 o 
  -4   3  22        0.31        2.14      7.38 o 
  -3   3  22       52.84       67.60      9.37 o 
  -2   3  22       52.92       56.13      9.20 o 
  -1   3  22        1.47       -3.90     11.49 o 
   0   3  22        0.25        4.70      9.07 o 
   1   3  22        0.10       -1.08      9.34 o 
 -18   4  22       11.90        5.32     16.33 o 
 -17   4  22        2.02       -3.96     16.60 o 
 -16   4  22       34.56       54.35     16.63 o 
 -15   4  22        2.71       -7.73     14.87 o 
 -14   4  22      272.06      275.75     14.79 o 
 -13   4  22        2.33       -1.51      8.68 o 
 -12   4  22      186.53      173.67     12.55 o 
 -11   4  22      292.92      298.95     14.72 o 
 -10   4  22       10.54       25.57      7.33 o 
  -9   4  22      108.56      110.05      8.93 o 
  -8   4  22        3.01       -6.79      6.79 o 
  -7   4  22        1.63        1.00      8.92 o 
  -6   4  22        4.73        5.06      7.41 o 
  -5   4  22        2.78       -4.34      7.86 o 
  -4   4  22       22.22       34.40      8.89 o 
  -3   4  22        4.80       10.81      8.91 o 
  -2   4  22       27.87       43.60     12.54 o 
  -1   4  22       19.11       16.52      9.82 o 
 -16   5  22       42.76       67.28     18.20 o 
 -15   5  22       41.07       41.98     18.42 o 
 -14   5  22        5.54       19.76     16.38 o 
 -13   5  22        1.66      -14.27     14.27 o 
 -12   5  22       65.52       45.37     16.54 o 
 -11   5  22        2.79       -1.90      9.59 o 
 -10   5  22       14.15        2.10     11.11 o 
  -9   5  22        6.88       20.02      9.30 o 
  -8   5  22       35.57       52.34     10.46 o 
  -7   5  22       57.55       54.02     11.59 o 
  -6   5  22        4.52       17.84      7.94 o 
  -5   5  22       13.94       16.90      8.85 o 
  -4   5  22        2.26       -3.43      7.19 o 
  -3   5  22       18.26       14.36      9.65 o 
 -11   6  22       11.09       11.82     14.68 o 
 -10   6  22       25.87       17.17     14.60 o 
  -9   6  22       25.79       23.25     18.24 o 
  -8   6  22        3.71        9.99     10.37 o 
  -7   6  22        7.44        4.34     11.23 o 
 -21   1  23        2.74       11.90     12.07 o 
 -20   1  23       12.13       23.21     11.58 o 
 -19   1  23       70.62       75.23     18.91 o 
 -18   1  23        0.09        4.07     10.83 o 
 -17   1  23       21.90       32.03     13.98 o 
 -16   1  23      101.52      106.51     11.13 o 
 -15   1  23       58.86       78.14     10.30 o 
 -14   1  23       31.96       31.53      9.10 o 
 -13   1  23       93.74       84.14      9.52 o 
 -12   1  23        1.37        2.70      7.47 o 
 -11   1  23        3.55        4.90      7.38 o 
 -10   1  23      143.04      145.82     17.49 o 
  -9   1  23        1.14        3.29      8.09 o 
  -8   1  23       16.52       14.08      6.14 o 
  -7   1  23        1.81        4.22      5.15 o 
  -6   1  23       35.61       37.27      7.06 o 
  -5   1  23        6.02        5.20      5.68 o 
  -4   1  23       37.33       38.30      6.56 o 
  -3   1  23       41.95       57.09      7.16 o 
  -2   1  23       12.44       18.19      6.54 o 
  -1   1  23       10.80       13.12      8.64 o 
   0   1  23        0.17       -9.39      9.39 o 
   1   1  23        0.25        4.63      8.64 o 
 -20   2  23       13.79       -4.50     17.08 o 
 -19   2  23       10.04        6.51     10.75 o 
 -18   2  23       61.90       73.02     11.26 o 
 -17   2  23       51.12       52.20     13.23 o 
 -16   2  23        7.33       10.04      9.25 o 
 -15   2  23       16.17       19.23      9.13 o 
 -14   2  23      275.61      277.72     14.39 o 
 -13   2  23       96.57      131.90     10.74 o 
 -12   2  23       98.76      113.18     10.14 o 
 -11   2  23        0.92       -4.90      7.54 o 
 -10   2  23        3.64        7.91     17.28 o 
  -9   2  23       24.77       32.34      7.83 o 
  -8   2  23       30.19       32.47      6.86 o 
  -7   2  23       64.84       78.49      8.08 o 
  -6   2  23       65.47       58.81      6.57 o 
  -5   2  23       27.62       44.85      7.79 o 
  -4   2  23       10.74        9.63      6.31 o 
  -3   2  23        0.76        2.09      7.81 o 
  -2   2  23       42.18       49.41      8.87 o 
  -1   2  23        1.83       -3.60      8.19 o 
   0   2  23       17.24       28.84     14.87 o 
   1   2  23        5.59        3.11      9.65 o 
 -19   3  23       38.19       33.00     17.78 o 
 -18   3  23        0.04       -7.69     16.03 o 
 -17   3  23       10.40       14.65     10.22 o 
 -16   3  23       74.31       65.61     12.78 o 
 -15   3  23      256.90      256.99     16.02 o 
 -14   3  23        6.26        6.51      8.48 o 
 -13   3  23       12.36       12.74     10.98 o 
 -12   3  23       68.25       73.39     10.22 o 
 -11   3  23      189.81      209.97     12.85 o 
 -10   3  23       93.59      117.00      8.57 o 
  -9   3  23        6.69       11.60      6.91 o 
  -8   3  23        0.05       -1.88      7.30 o 
  -7   3  23       15.74       23.92      7.13 o 
  -6   3  23       60.75       79.16      7.16 o 
  -5   3  23       35.24       45.50     13.07 o 
  -4   3  23        2.67       12.56      8.23 o 
  -3   3  23        2.82        6.63      8.32 o 
  -2   3  23        0.56        4.29      8.64 o 
  -1   3  23        4.88       13.87      9.56 o 
   0   3  23        0.18        3.40      9.67 o 
 -18   4  23      115.10      142.91     22.52 o 
 -17   4  23       72.17       90.89     18.77 o 
 -16   4  23       16.53       -2.79     16.02 o 
 -15   4  23       30.19       31.45     10.62 o 
 -14   4  23      135.50      160.36     12.59 o 
 -13   4  23       64.66       82.90     10.40 o 
 -12   4  23       55.72       56.71     10.40 o 
 -11   4  23       66.05       65.40     22.03 o 
 -10   4  23       50.40       36.18     10.43 o 
  -9   4  23       63.53       75.15      8.58 o 
  -8   4  23       48.75       57.16      9.98 o 
  -7   4  23      102.59      110.79     17.86 o 
  -6   4  23        4.31       -6.23     18.14 o 
  -5   4  23       73.99       86.62      9.97 o 
  -4   4  23       13.03       23.43      9.26 o 
  -3   4  23       12.69       18.39     14.11 o 
  -2   4  23       24.31       34.00     11.89 o 
 -16   5  23       42.43       47.66     18.02 o 
 -15   5  23        4.62       -9.60     16.95 o 
 -14   5  23       10.23       19.28     16.83 o 
 -13   5  23       11.20       27.35     16.37 o 
 -12   5  23        9.50       -1.30      9.79 o 
 -11   5  23       47.87       77.84     15.78 o 
 -10   5  23       21.11       30.62     16.56 o 
  -9   5  23        6.30       16.70      9.61 o 
  -8   5  23        5.75        8.80      9.94 o 
  -7   5  23        9.59        2.35     11.78 o 
  -6   5  23        0.82       -1.60     14.91 o 
  -5   5  23        0.67       -0.42     10.46 o 
  -4   5  23        5.27        2.34      9.31 o 
 -21   0  24      322.34      338.08     26.61 o 
 -20   0  24      137.59       93.62     18.95 o 
 -19   0  24      350.44      338.57     24.16 o 
 -18   0  24       17.07       25.86     15.06 o 
 -17   0  24        2.19       -8.07     13.40 o 
 -16   0  24      862.77      863.19     33.35 o 
 -15   0  24      306.84      317.00     20.63 o 
 -14   0  24       35.12       34.13     12.57 o 
 -13   0  24       13.19       30.13     11.66 o 
 -12   0  24       83.63       96.35     14.55 o 
 -11   0  24      474.62      455.36     22.90 o 
 -10   0  24       86.28       78.42     14.27 o 
  -9   0  24      289.01      272.94     19.24 o 
  -8   0  24       26.89        4.57     11.47 o 
  -7   0  24        3.94       -2.23      7.53 o 
  -6   0  24      239.69      266.57     14.91 o 
  -5   0  24      145.67      156.74     11.68 o 
  -4   0  24        9.27        8.42      8.80 o 
  -3   0  24        8.57       30.17      9.62 o 
  -2   0  24        5.26        6.19      9.68 o 
  -1   0  24        5.41       23.94     15.47 o 
   0   0  24        0.52       12.53     12.35 o 
 -21   1  24       42.32       32.68     12.82 o 
 -20   1  24        4.40        2.43     13.01 o 
 -19   1  24       79.17       61.96     11.66 o 
 -18   1  24      377.19      384.97     17.00 o 
 -17   1  24      837.54      770.39     68.28 o 
 -16   1  24       85.29       82.38     11.13 o 
 -15   1  24       44.03       37.90      9.41 o 
 -14   1  24      393.51      428.49     16.47 o 
 -13   1  24      762.01      751.14     49.74 o 
 -12   1  24      515.77      522.29     17.72 o 
 -11   1  24       83.72       79.25      9.79 o 
 -10   1  24       55.43       43.65      8.50 o 
  -9   1  24      280.92      323.27     14.88 o 
  -8   1  24      350.35      356.35     12.26 o 
  -7   1  24      224.79      213.95     11.60 o 
  -6   1  24      100.05       93.44      7.19 o 
  -5   1  24        6.38        6.49      6.13 o 
  -4   1  24      103.82       98.84      7.79 o 
  -3   1  24       34.92       52.29      7.16 o 
  -2   1  24       19.24       19.82      7.12 o 
  -1   1  24        1.68        5.29      8.78 o 
   0   1  24        9.39       18.78      9.08 o 
 -20   2  24       88.10       97.26     13.72 o 
 -19   2  24      174.25      183.56     48.63 o 
 -18   2  24       24.55       27.62     10.64 o 
 -17   2  24       12.45       25.49     10.16 o 
 -16   2  24      203.00      187.80     13.21 o 
 -15   2  24      203.99      191.00     13.15 o 
 -14   2  24      548.67      504.40     17.58 o 
 -13   2  24        1.33        5.26      8.19 o 
 -12   2  24        8.40       11.86     11.70 o 
 -11   2  24      415.71      389.71     16.25 o 
 -10   2  24      138.25      136.95     11.27 o 
  -9   2  24      173.98      150.46      8.97 o 
  -8   2  24        1.37        6.55      6.87 o 
  -7   2  24       18.79       27.82      6.09 o 
  -6   2  24       53.22       75.84      7.07 o 
  -5   2  24       11.97       13.33      6.32 o 
  -4   2  24        9.15       22.58      9.77 o 
  -3   2  24        0.80       -2.71      7.77 o 
  -2   2  24        0.20        8.01      8.78 o 
  -1   2  24       25.49       28.49      9.46 o 
   0   2  24        3.11        4.99      9.06 o 
 -19   3  24       60.76       62.17     19.21 o 
 -18   3  24      141.34      134.77     19.86 o 
 -17   3  24      148.07      132.98     13.09 o 
 -16   3  24       61.23       81.29     11.37 o 
 -15   3  24        7.55       11.66      9.21 o 
 -14   3  24       42.57       39.82      9.94 o 
 -13   3  24       57.77       60.02     10.33 o 
 -12   3  24      244.59      202.12     12.99 o 
 -11   3  24       84.73       70.35     10.26 o 
 -10   3  24       71.51       67.94     10.47 o 
  -9   3  24       54.63       59.11      8.12 o 
  -8   3  24       17.74       18.89      7.38 o 
  -7   3  24       47.11       41.21      8.07 o 
  -6   3  24       41.83       40.53      8.00 o 
  -5   3  24       19.89       15.68     10.89 o 
  -4   3  24       37.22       30.63      9.81 o 
  -3   3  24        3.12        9.16      8.77 o 
  -2   3  24       36.64       48.25     13.71 o 
  -1   3  24        8.78       -4.85      9.23 o 
 -18   4  24        2.00       12.13     18.08 o 
 -17   4  24        4.30        6.17     16.42 o 
 -16   4  24       12.30        6.71     16.64 o 
 -15   4  24        9.95        7.87     11.70 o 
 -14   4  24      147.03      140.99     12.77 o 
 -13   4  24        2.69       15.24     10.10 o 
 -12   4  24       28.47       23.76     14.86 o 
 -11   4  24       51.11       40.61     10.58 o 
 -10   4  24       78.90       62.50      8.61 o 
  -9   4  24       57.94       52.22      8.36 o 
  -8   4  24        1.30       -4.19      9.49 o 
  -7   4  24       15.40       13.36     16.75 o 
  -6   4  24       33.61       41.95     10.64 o 
  -5   4  24        1.94        0.23      8.70 o 
  -4   4  24        4.27        8.45      8.83 o 
  -3   4  24       14.19       37.29      9.73 o 
 -15   5  24       52.26       43.71     18.55 o 
 -14   5  24        0.04       -1.22     16.64 o 
 -13   5  24        1.24        4.82     16.43 o 
 -12   5  24       74.49       77.88     11.95 o 
 -11   5  24       15.89       24.93     14.37 o 
 -10   5  24        5.04       20.73      9.72 o 
  -9   5  24        1.57        8.34     10.23 o 
  -8   5  24        0.51       13.13     14.38 o 
  -7   5  24        9.72       28.63     22.82 o 
  -6   5  24        3.65       -6.13     10.67 o 
  -5   5  24       25.52       20.97     12.12 o 
 -20   1  25        5.37      -12.32     12.32 o 
 -19   1  25       20.48       24.68     11.68 o 
 -18   1  25        5.34       -7.39     10.42 o 
 -17   1  25       16.92       12.19     15.07 o 
 -16   1  25       44.43       49.88     15.14 o 
 -15   1  25      146.50      156.99     12.35 o 
 -14   1  25        4.44       20.82      8.58 o 
 -13   1  25        7.17       12.96      8.50 o 
 -12   1  25       18.68       18.81     10.35 o 
 -11   1  25        2.17       -8.51      8.51 o 
 -10   1  25        8.28        8.52      8.24 o 
  -9   1  25        8.97       11.27     16.22 o 
  -8   1  25        2.09       21.86      6.95 o 
  -7   1  25        0.26        6.81      5.93 o 
  -6   1  25       80.05      105.00     13.20 o 
  -5   1  25       62.29       68.55      7.55 o 
  -4   1  25        2.45        8.09      6.92 o 
  -3   1  25        4.39        6.19      7.00 o 
  -2   1  25        0.37      -12.10     12.10 o 
  -1   1  25       18.71       17.02      9.48 o 
 -20   2  25        4.82        6.66     11.32 o 
 -19   2  25      127.00      147.08     24.38 o 
 -18   2  25       66.11       83.56     12.32 o 
 -17   2  25       52.02       55.35     10.62 o 
 -16   2  25       45.53       49.16     10.56 o 
 -15   2  25       16.33       24.52     15.35 o 
 -14   2  25      187.31      183.16     12.97 o 
 -13   2  25       52.38       71.30     10.82 o 
 -12   2  25        4.01       12.69      9.18 o 
 -11   2  25        4.29        2.14      8.30 o 
 -10   2  25       57.12       63.52      9.78 o 
  -9   2  25       22.86       31.25      9.90 o 
  -8   2  25       23.95       36.65     12.43 o 
  -7   2  25       11.43        7.31      7.38 o 
  -6   2  25        0.34       -6.16      6.16 o 
  -5   2  25        7.30       13.31      7.76 o 
  -4   2  25        8.13        8.41      9.80 o 
  -3   2  25        7.90        4.60      8.36 o 
  -2   2  25        0.41        3.36      9.35 o 
  -1   2  25        0.31       -7.56      9.12 o 
 -19   3  25        9.31       -4.19     16.23 o 
 -18   3  25        2.77       17.78     13.15 o 
 -17   3  25       17.69        9.58      9.78 o 
 -16   3  25       82.26      116.28     12.51 o 
 -15   3  25      116.18      119.56     12.01 o 
 -14   3  25       14.21       20.90     11.67 o 
 -13   3  25       20.34       34.74     28.66 o 
 -12   3  25       55.28       50.94      9.95 o 
 -11   3  25       85.12      107.32     11.77 o 
 -10   3  25      105.28       83.39     11.33 o 
  -9   3  25        1.66        3.82      6.99 o 
  -8   3  25        4.73        3.85      7.50 o 
  -7   3  25        1.25        3.22      7.74 o 
  -6   3  25       65.43       78.68     11.42 o 
  -5   3  25       19.48       15.59      8.39 o 
  -4   3  25        4.39       10.17      8.71 o 
  -3   3  25        0.03       -3.79      9.18 o 
  -2   3  25        5.96       22.61     15.50 o 
 -17   4  25       91.46       97.35     19.92 o 
 -16   4  25       11.50       34.35     17.42 o 
 -15   4  25       26.88       18.49     23.46 o 
 -14   4  25       77.55       94.30     12.23 o 
 -13   4  25       45.53       51.50     11.03 o 
 -12   4  25       82.12       88.52     11.82 o 
 -11   4  25        1.53       -7.00      9.40 o 
 -10   4  25        0.81        1.37      9.58 o 
  -9   4  25       16.45        9.51     10.08 o 
  -8   4  25       80.23       95.25     12.19 o 
  -7   4  25       40.64       60.34     12.91 o 
  -6   4  25       11.77       -1.49     10.64 o 
  -5   4  25        4.70        1.85      8.86 o 
  -4   4  25       20.36       34.82     10.00 o 
 -14   5  25        0.56        6.51     16.62 o 
 -13   5  25        0.52       17.75     11.01 o 
 -12   5  25       25.50       43.08     15.09 o 
 -11   5  25       22.57       28.75     15.53 o 
 -10   5  25       41.76       57.11     16.60 o 
  -9   5  25        4.75       -7.42     10.31 o 
  -8   5  25       26.25       40.57     11.82 o 
  -7   5  25        2.34       11.75     11.48 o 
 -20   0  26      216.77      240.89     23.45 o 
 -19   0  26      302.32      346.78     25.25 o 
 -18   0  26      155.38      157.97     19.21 o 
 -17   0  26      298.83      307.14     23.07 o 
 -16   0  26      402.27      366.51     24.79 o 
 -15   0  26      562.83      533.21     25.99 o 
 -14   0  26      684.32      645.86     29.47 o 
 -13   0  26       50.84       82.72     15.22 o 
 -12   0  26      171.11      192.25     18.64 o 
 -11   0  26       85.88      135.38     17.17 o 
 -10   0  26       48.29       81.80     14.72 o 
  -9   0  26      488.35      441.73     24.70 o 
  -8   0  26        6.36       22.88     13.60 o 
  -7   0  26       26.75       52.19      9.83 o 
  -6   0  26        6.64       33.66      9.59 o 
  -5   0  26      109.64      104.28     11.54 o 
  -4   0  26       14.71       21.89     10.17 o 
  -3   0  26       22.85       32.35     11.15 o 
  -2   0  26       56.77      101.12     14.51 o 
 -20   1  26       26.25       28.04     11.86 o 
 -19   1  26      128.71      137.08     14.20 o 
 -18   1  26      289.28      317.11     17.18 o 
 -17   1  26      273.94      248.75     32.16 o 
 -16   1  26      297.69      274.24     15.34 o 
 -15   1  26        4.44       -8.92      8.92 o 
 -14   1  26       59.84       57.31      9.97 o 
 -13   1  26      388.10      415.37     30.33 o 
 -12   1  26      134.79      134.41     11.94 o 
 -11   1  26       56.91       33.02     15.25 o 
 -10   1  26      120.48       95.05     11.01 o 
  -9   1  26      138.08      200.50     31.20 o 
  -8   1  26       90.59       92.29      8.67 o 
  -7   1  26       34.06       16.66      7.41 o 
  -6   1  26      132.61      114.03      8.26 o 
  -5   1  26       10.35        3.39      6.64 o 
  -4   1  26       41.75       56.22      7.90 o 
  -3   1  26        1.11       -5.39      7.34 o 
  -2   1  26        2.16       10.10      9.00 o 
 -20   2  26      171.05      146.41     16.62 o 
 -19   2  26      185.19      192.07     15.07 o 
 -18   2  26        2.86       -6.52     10.49 o 
 -17   2  26       22.32       33.74     10.28 o 
 -16   2  26       78.86       76.67     11.81 o 
 -15   2  26      138.28      121.62     11.68 o 
 -14   2  26      274.25      230.39     22.02 o 
 -13   2  26        2.65        1.16     11.22 o 
 -12   2  26       40.56       47.38     10.44 o 
 -11   2  26      105.92      121.35     19.99 o 
 -10   2  26       96.90       77.48     12.73 o 
  -9   2  26      270.75      255.01     14.71 o 
  -8   2  26       46.42       61.36      8.84 o 
  -7   2  26       43.33       39.42      8.67 o 
  -6   2  26        2.69        2.47      6.72 o 
  -5   2  26      164.12      163.50      9.50 o 
  -4   2  26        4.31        6.59      8.36 o 
  -3   2  26       10.25       15.90     11.03 o 
 -18   3  26      144.86      159.65     14.26 o 
 -17   3  26       92.43       77.32     11.97 o 
 -16   3  26       73.59       76.03     11.41 o 
 -15   3  26       34.58       24.81     16.99 o 
 -14   3  26       22.61       23.82     10.23 o 
 -13   3  26       81.85      108.42     12.12 o 
 -12   3  26       30.56       16.63      9.79 o 
 -11   3  26       36.26       39.83     10.44 o 
 -10   3  26       35.86       28.95     10.75 o 
  -9   3  26       89.03       89.73     11.72 o 
  -8   3  26        4.40       12.18      8.14 o 
  -7   3  26       26.63       37.88     13.57 o 
  -6   3  26       13.53       14.02     10.46 o 
  -5   3  26        1.09        1.66      8.65 o 
  -4   3  26        1.72        4.08      9.09 o 
 -17   4  26        0.21       -5.17     17.47 o 
 -16   4  26        2.82       12.89     11.05 o 
 -15   4  26       18.14        1.14     10.70 o 
 -14   4  26       51.64       26.20     11.26 o 
 -13   4  26       21.93       35.30     11.06 o 
 -12   4  26       13.56       14.20     10.11 o 
 -11   4  26       20.71       14.72     10.83 o 
 -10   4  26        5.77        1.51     15.11 o 
  -9   4  26       93.24       89.26     12.14 o 
  -8   4  26        0.29       -6.69     10.17 o 
  -7   4  26        0.59      -10.95     14.57 o 
  -6   4  26       17.70       26.45     11.33 o 
 -12   5  26       23.51       15.30     15.34 o 
 -11   5  26        3.76       17.20     15.89 o 
 -10   5  26       30.92       28.80     15.40 o 
 -20   1  27        5.47       23.35     12.55 o 
 -19   1  27        0.15       -1.27     11.38 o 
 -18   1  27        0.10       -4.45     10.60 o 
 -17   1  27        0.41       -8.78     10.18 o 
 -16   1  27       31.81       47.19     11.09 o 
 -15   1  27       39.17       50.14     11.01 o 
 -14   1  27        1.87        7.18      9.06 o 
 -13   1  27       46.91       28.78     10.02 o 
 -12   1  27       16.01       25.70      9.72 o 
 -11   1  27        8.60       11.31      9.84 o 
 -10   1  27        8.79        6.90      9.84 o 
  -9   1  27        0.89       11.48      9.26 o 
  -8   1  27        2.86        2.07      9.80 o 
  -7   1  27        0.09       16.98      7.94 o 
  -6   1  27       11.04       13.20      6.95 o 
  -5   1  27        5.31       11.79      7.18 o 
  -4   1  27        8.17       11.71      7.54 o 
  -3   1  27        0.26        0.64      9.19 o 
 -19   2  27       23.30       21.81     12.04 o 
 -18   2  27       38.56       23.60     10.83 o 
 -17   2  27       33.47       47.94     18.12 o 
 -16   2  27       13.04       14.74     10.11 o 
 -15   2  27       21.11       16.07      9.65 o 
 -14   2  27       59.00       68.18     11.28 o 
 -13   2  27       62.39       63.53     10.75 o 
 -12   2  27       10.29       20.91     11.37 o 
 -11   2  27        0.30        6.02     10.13 o 
 -10   2  27        8.81       14.40      9.60 o 
  -9   2  27       31.03       40.12     10.42 o 
  -8   2  27        8.69       16.68      8.43 o 
  -7   2  27       20.95       29.97      8.66 o 
  -6   2  27        0.35        0.27      8.46 o 
  -5   2  27       10.49       31.67      9.01 o 
  -4   2  27       11.13       12.25      9.09 o 
 -18   3  27       11.13       19.98     13.22 o 
 -17   3  27       32.81       15.39     22.82 o 
 -16   3  27       90.38      102.32     12.60 o 
 -15   3  27      116.83      131.87     22.39 o 
 -14   3  27        1.59        7.41     11.77 o 
 -13   3  27        2.50        3.61     10.01 o 
 -12   3  27       37.49       55.07     19.25 o 
 -11   3  27       46.71       48.25     11.08 o 
 -10   3  27        2.80        6.39     11.86 o 
  -9   3  27       17.82        5.61     10.61 o 
  -8   3  27        0.37       11.08     13.47 o 
  -7   3  27       34.35       49.46     11.40 o 
  -6   3  27        2.02        5.10     17.57 o 
  -5   3  27       12.78       28.78     24.11 o 
 -16   4  27        6.54        5.38     11.17 o 
 -15   4  27        2.36       -2.07     10.60 o 
 -14   4  27       18.97       18.16     11.36 o 
 -13   4  27       50.47       73.38     12.30 o 
 -12   4  27        2.36       30.25     11.26 o 
 -11   4  27        2.22       -0.91     10.37 o 
 -10   4  27        5.20       23.45     16.12 o 
  -9   4  27        9.91       -1.82     15.91 o 
  -8   4  27        9.50        9.10     11.26 o 
  -7   4  27        1.32        1.89     16.48 o 
 -20   0  28      185.04      206.69     23.66 o 
 -19   0  28      261.48      250.22     23.20 o 
 -18   0  28       19.81        9.58     16.01 o 
 -17   0  28        7.01       -3.48     15.19 o 
 -16   0  28      383.03      364.04     23.63 o 
 -15   0  28      347.52      312.87     22.71 o 
 -14   0  28      509.42      429.31     26.03 o 
 -13   0  28        2.04       14.49     13.52 o 
 -12   0  28      134.26      172.77     19.88 o 
 -11   0  28       24.90       25.85     15.41 o 
 -10   0  28       76.56       74.78     16.18 o 
  -9   0  28      180.33      166.08     18.29 o 
  -8   0  28        0.93       23.13     13.95 o 
  -7   0  28       26.83       35.46     15.40 o 
  -6   0  28        1.43        7.74      9.90 o 
  -5   0  28      370.66      359.15     20.59 o 
  -4   0  28        0.23       20.82     10.88 o 
 -19   1  28       21.60       22.77     12.32 o 
 -18   1  28      469.39      454.94     19.43 o 
 -17   1  28       58.22       57.46     11.27 o 
 -16   1  28      104.15      100.62     14.24 o 
 -15   1  28        5.08       17.92      9.90 o 
 -14   1  28       23.39       15.38     13.63 o 
 -13   1  28      247.60      265.91     15.38 o 
 -12   1  28      104.03       99.85     12.24 o 
 -11   1  28       26.90       17.08     10.45 o 
 -10   1  28       60.71       55.29     11.12 o 
  -9   1  28        5.45       -0.10     10.45 o 
  -8   1  28      128.41      131.42     13.15 o 
  -7   1  28        2.35       16.61      8.82 o 
  -6   1  28       14.74        3.00      8.52 o 
  -5   1  28        8.21       30.95      8.05 o 
 -19   2  28      139.41      142.21     14.66 o 
 -18   2  28        2.76      -10.38     11.19 o 
 -17   2  28       41.09       50.02     14.64 o 
 -16   2  28       92.34       84.18     12.25 o 
 -15   2  28      101.26       99.38     12.41 o 
 -14   2  28      249.01      220.28     18.07 o 
 -13   2  28       12.06        5.81     10.52 o 
 -12   2  28        7.93       19.71     10.20 o 
 -11   2  28       18.70       52.43     11.50 o 
 -10   2  28      116.88      117.97     12.60 o 
  -9   2  28       72.56       73.27     20.27 o 
  -8   2  28        6.20        5.21     10.87 o 
  -7   2  28       27.01       17.39     11.65 o 
  -6   2  28        2.07        9.67     11.37 o 
  -5   2  28       25.35       25.65      9.31 o 
 -17   3  28       12.01       -0.62     11.39 o 
 -16   3  28      122.49      146.76     26.01 o 
 -15   3  28        5.69       17.98     10.96 o 
 -14   3  28        3.92       10.97     10.82 o 
 -13   3  28       69.12       61.82     11.77 o 
 -12   3  28      114.30      112.34     12.79 o 
 -11   3  28        2.98       26.51     11.65 o 
 -10   3  28       38.44       56.83     12.13 o 
  -9   3  28        0.38       12.94     11.13 o 
  -8   3  28      113.06      128.89     13.83 o 
  -7   3  28       22.88       38.88     11.65 o 
 -14   4  28       56.39       55.22     12.61 o 
 -13   4  28       21.51       35.39     11.94 o 
 -12   4  28        1.16        0.15     11.23 o 
 -11   4  28        0.31       -1.88     16.21 o 
 -10   4  28        2.53        2.32     16.31 o 
 -19   1  29        0.19       -5.87     19.46 o 
 -18   1  29        0.56        0.77     11.56 o 
 -17   1  29        2.48       20.42     10.83 o 
 -16   1  29       52.40       60.83     25.99 o 
 -15   1  29       55.24       57.33     11.92 o 
 -14   1  29        9.03       -9.64      9.79 o 
 -13   1  29        3.72        2.02     10.52 o 
 -12   1  29       21.63       11.80     17.47 o 
 -11   1  29        6.98       11.37     10.67 o 
 -10   1  29        0.16      -10.40     10.40 o 
  -9   1  29        4.14       11.51     11.25 o 
  -8   1  29        8.38       15.16     11.10 o 
  -7   1  29        0.44        2.64     11.02 o 
  -6   1  29        0.40        0.45      8.96 o 
 -18   2  29        5.72       21.01     11.31 o 
 -17   2  29       19.59       18.44     11.47 o 
 -16   2  29        7.43       -1.15     10.52 o 
 -15   2  29       29.79       26.72     15.49 o 
 -14   2  29       19.46       27.52     11.65 o 
 -13   2  29       15.73       18.20     10.94 o 
 -12   2  29       39.27       41.56     11.31 o 
 -11   2  29       13.43       21.19     10.54 o 
 -10   2  29        1.93       -3.91     10.76 o 
  -9   2  29        1.18        3.13     10.78 o 
  -8   2  29       23.06       25.53     18.28 o 
  -7   2  29        3.37       13.87      9.32 o 
 -16   3  29       68.08       84.24     15.39 o 
 -15   3  29       23.79       33.81     12.09 o 
 -14   3  29        7.53       10.85     11.55 o 
 -13   3  29        0.05       -4.45     10.73 o 
 -12   3  29       47.86       44.67     11.68 o 
 -11   3  29       12.06       12.72     11.37 o 
 -10   3  29        7.50       12.17     11.64 o 
  -9   3  29        9.71        7.82     16.95 o 
 -18   0  30        2.31        2.65     16.32 o 
 -17   0  30       17.72      -12.92     16.23 o 
 -16   0  30      118.64      132.18     18.89 o 
 -15   0  30      166.12      194.10     21.62 o 
 -14   0  30       56.32       56.01     17.06 o 
 -13   0  30       46.47       26.37     16.68 o 
 -12   0  30       73.44       84.52     17.99 o 
 -11   0  30       24.87       30.20     17.04 o 
 -10   0  30       14.96       27.33     16.50 o 
  -9   0  30        6.49       25.23     16.67 o 
  -8   0  30       67.04       76.71     18.22 o 
  -7   0  30        0.71      -14.24     15.55 o 
 -18   1  30      255.17      242.10     16.83 o 
 -17   1  30       30.01       27.49     25.15 o 
 -16   1  30       81.68       85.36     21.98 o 
 -15   1  30       20.04       31.29     11.47 o 
 -14   1  30       65.12       73.48     12.34 o 
 -13   1  30      134.47      133.05     15.70 o 
 -12   1  30       38.24       36.03     12.04 o 
 -11   1  30        3.25        8.60     11.31 o 
 -10   1  30        2.01       -7.70     10.68 o 
  -9   1  30        0.32      -11.04     12.58 o 
  -8   1  30      140.48      171.62     15.49 o 
 -17   2  30        5.71       -1.85     11.34 o 
 -16   2  30      140.33      165.09     14.96 o 
 -15   2  30       52.96       55.51     12.18 o 
 -14   2  30       20.18       21.94     11.49 o 
 -13   2  30       97.62       91.52     13.37 o 
 -12   2  30       10.91       37.70     11.78 o 
 -11   2  30       14.48       16.72     11.81 o 
 -10   2  30        7.63        0.72     11.32 o 
  -9   2  30       60.09       35.14     17.20 o 
 -13   3  30       27.78       26.42     15.89 o 
 -12   3  30       41.87       37.63     12.11 o 
 -17   1  31        3.37      -11.02     11.02 o 
 -16   1  31        8.32        6.08     11.88 o 
 -15   1  31       17.11       -4.48     10.63 o 
 -14   1  31        0.26      -11.00     11.00 o 
 -13   1  31        2.49        5.46     10.72 o 
 -12   1  31       41.87       61.49     12.61 o 
 -11   1  31        5.99        3.20     12.04 o 
 -10   1  31        2.29      -10.56     10.80 o 
 -15   2  31       17.63       23.68     16.22 o 
 -14   2  31       19.30       31.82     12.70 o 
 -13   2  31       12.40       20.52     12.33 o 
 -12   2  31        0.26      -10.99     10.99 o 
 -14   0  32       24.81       -2.67     17.19 o 
 -13   0  32        0.29       12.02     15.82 o 
                                                 
